# Supplementary material for: Evolutionary drivers of the hump-shaped latitudinal gradient of benthic polychaete species richness along the Southeastern Pacific coast
Source: PeerJ. 2021 Sep 27;9:e12010. doi: 10.7717/peerj.12010 (PMC8483006; doi:10.7717/peerj.12010)
Supplement: Supplemental Information 1 [file peerj-09-12010-s001.txt]

README file for datasets presented in the article
			
Moreno, R.A., Labra, F.A, Cotoras, D.D., Camus, P.A., Guti�rrez, D., Aguirre, L., Rozbaczylo, N., Poulin, E., Lagos, N.A., Zamorano, D. & M.M. Rivadeneira. Evolutionary drivers of the hump-shaped latitudinal gradient of benthic polychaete species richness along the Southeastern Pacific coast. PeerJ			
	
		
Dataset S1: Database containing the latitudinal distribution and taxonomy of 643 polychaete species along Southeastern Pacific coast
			
ScientificName_accepted	Species name from WoRMS database
AphiaID_accepted Aphia ID including only accepted species in the WoRMS database		
Class	As in World Record of Marine Species		
Order	As in World Record of Marine Species		
Family	As in World Record of Marine Species		
Genus	As in World Record of Marine Species		
Author	As in World Record of Marine Species		
LatN	Northermost latitudinal distribution in the eastern Pacific (in decimal degrees), from Alaska to Antarctica		
LatS	Southermost latitudinal distribution in the eastern Pacific (in decimal degrees), from Alaska to Antarctica
LatRan Latitudinal range of of distribution, based on LatN and LatS
LatMid Latitudinal midpoint of distribution, based on LatN and LatS
sst Mean sea surface temperature at the latitudinal midpoint of distribution
sstr Sea surface temperature range at the latitudinal midpoint of distribution
sal Mean salinity at the latitudinal midpoint of distribution
salr Salinity range at the latitudinal midpoint of distribution
pp Mean primary productivity at the latitudinal midpoint of distribution
		
			
Dataset S2: Database containing the local abundance of polychaete species in 57 soft-bottom sites along the Southeastern Pacific	
		
AphiaID_accepted Aphia ID including only accepted species in the WoRMS database
ScientificName_accepted Species name from WoRMS database
Class	As in World Record of Marine Species		
Order	As in World Record of Marine Species		
Family	As in World Record of Marine Species		
Genus	As in World Record of Marine Species
Latitude	Latitude (in decimal degrees)		
Longitude	Longitude (in decimal degrees)		
Individuals	Total number of individuals		
Site Site code

			
Dataset S3: Database containing the environmental predictors used in the article			
Field	Description	Units	Source
Lat	One-degree latitudinal bin (in decimal degrees)	decimal degrees	-
Lon	Median longitude for the latitudinal bin	decimal degrees	-
sst	Mean sea surface temperature	degrees celcius	BioOracle v.2.1
sst.range	Sea surface temperature range	degrees celcius	BioOracle v.2.1
salinity	Mean sea surface salinity	PSS	BioOracle v.2.1
salinity.range	Sea surface salinity range	PSS	BioOracle v.2.1
productivity	Primary productivity	g.m-3.day-1	BioOracle v.2.1
shelf.area	Shelf area	km2	GMED database


Script S4: R-script with instructions to reproduce Table 2 and all figures presented in the manuscript	
