# Supplementary material for: Evolutionary drivers of the hump-shaped latitudinal gradient of benthic polychaete species richness along the Southeastern Pacific coast
Source: PeerJ. 2021 Sep 27;9:e12010. doi: 10.7717/peerj.12010 (PMC8483006; doi:10.7717/peerj.12010)
Supplement: Supplemental Information 2 [file peerj-09-12010-s002.txt]

ScientificName_accepted	AphiaID_accepted	Class	Order	Family	Genus	LatS	LatN	LatRan	LatMid	sst	sstr	sal	salr	pp
Abarenicola affinis	172999	Annelida		Arenicolidae	Abarenicola	-13.29	-9.23	4.06	-11.26	18.53372574	7.154479027	34.9672966	0.834183753	0.086404219
Abarenicola assimilis	173004	Annelida		Arenicolidae	Abarenicola	-42.28	-38.37	3.91	-40.325	12.35928726	5.909416199	33.38190842	1.137240529	0.053269468
Abarenicola pusilla	129865	Annelida		Arenicolidae	Abarenicola	-55.74	-55.44	0.3	-55.59	7.256097317	4.086150646	33.84768677	0.430944055	0.026632002
Abyssoninoe abyssorum	130222	Annelida	Eunicida	Lumbrineridae	Abyssoninoe	-50.87166667	-41.82	9.05166667	-46.34583334	10.67534161	6.318606377	33.51934433	0.978761733	0.039414611
Acromegalomma modestum	994129	Annelida	Sabellida	Sabellidae	Acromegalomma	-12.09	-3.94	8.15	-8.015	19.44612312	9.230379105	34.86561966	1.929640889	0.04974163
Acromegalomma pigmentum	994130	Annelida	Sabellida	Sabellidae	Acromegalomma	-28.45833333	-14.22	14.23833333	-21.33916667	18.4205761	7.933104515	34.78390121	0.474790931	0.061024681
Acromegalomma roulei	1006612	Annelida	Sabellida	Sabellidae	Acromegalomma	-5.08	-5.08	0.5	-5.08	19.63628578	9.293107986	34.43258667	3.242148876	0.053323325
Aglaophamus erectanoides	326233	Annelida	Phyllodocida	Nephtyidae	Aglaophamus	-55.48	-41.78	13.7	-48.63	9.699365616	6.178611279	33.61507034	0.691348433	0.014286521
Aglaophamus heteroserrata	326240	Annelida	Phyllodocida	Nephtyidae	Aglaophamus	-41.75	-17.03	24.72	-29.39	14.94105148	7.384624481	34.50650024	0.429586917	0.040711619
Aglaophamus lutreus	332897	Annelida	Phyllodocida	Nephtyidae	Aglaophamus	-36.45	-36.42	0.03	-36.435	12.95823383	5.631289482	33.52732468	2.844635487	0.064104781
Aglaophamus macroura	173673	Annelida	Phyllodocida	Nephtyidae	Aglaophamus	-77.2167	-32.95	44.2667	-55.08335	7.094127178	4.236824512	33.83803177	0.426625788	0.014296603
Aglaophamus peruana	332900	Annelida	Phyllodocida	Nephtyidae	Aglaophamus	-50.91	-14.22	36.69	-32.565	14.21823978	6.836554527	34.1778183	0.894592822	0.051731002
Aglaophamus polyphara	332901	Annelida	Phyllodocida	Nephtyidae	Aglaophamus	-25.42	-14.23	11.19	-19.825	18.8091774	7.957103729	34.71614075	0.831389129	0.068113126
Aglaophamus trissophyllus	173693	Annelida	Phyllodocida	Nephtyidae	Aglaophamus	-77.83333333	-41.47	36.36333333	-59.65166667	-0.327202708	3.64490366	33.92170334	1.231363416	0.004908075
Aglaophamus verrilli	157147	Annelida	Phyllodocida	Nephtyidae	Aglaophamus	-17.03	9.928330421	26.95833042	-3.55083479	22.85126877	6.267026901	34.24352264	3.137643814	0.042682823
Aglaophamus virginis	173695	Annelida	Phyllodocida	Nephtyidae	Aglaophamus	-52.67583	-52.67583	0.5	-52.67583	7.274672508	5.887751579	33.6438446	0.563845396	0.042810842
Alciopina paumotanus	332906	Annelida	Phyllodocida	Phyllodocidae	Alciopina	-17.43300056	10.86699963	28.30000019	-3.283000465	24.10492706	5.881383896	34.02119064	3.681557894	0.059909344
Alitta acutifolia	834082	Annelida	Phyllodocida	Nereididae	Alitta	-5.08	-5.08	0.5	-5.08	19.63628578	9.293107986	34.43258667	3.242148876	0.053323325
Alitta succinea	234850	Annelida	Phyllodocida	Nereididae	Alitta	-53.17	50.366665	103.536665	-1.4016675	24.61101913	4.63609314	33.09786224	3.793776274	0.038012173
Amage sculpta	172867	Annelida	Terebellida	Ampharetidae	Amage	-77.83300018	-41.33	36.50300018	-59.58150009	-0.327202708	3.64490366	33.92170334	1.231363416	0.004908075
Ampharete kerguelensis	172857	Annelida	Terebellida	Ampharetidae	Ampharete	-77.83333333	-43.79666667	34.03666666	-60.815	-0.327202708	3.64490366	33.92170334	1.231363416	0.004908075
Amphicteis antarctica	890669	Annelida	Terebellida	Ampharetidae	Amphicteis	-76.202	-42.4	33.802	-59.301	-0.327202708	3.64490366	33.92170334	1.231363416	0.004908075
Amphicteis gunneri	129784	Annelida	Terebellida	Ampharetidae	Amphicteis	-62.85	-27.15	35.7	-45	10.9264555	6.183121681	33.48935699	0.796578944	0.03210298
Amphitrite cirrata	131474	Annelida	Terebellida	Terebellidae	Amphitrite	-77.5902	54.06999969	131.6601997	-11.76010016	18.32617188	6.790398598	34.97309113	0.70064038	0.086695202
Amphitrite kerguelensis	326393	Annelida	Terebellida	Terebellidae	Amphitrite	-77.7333	-41.6	36.1333	-59.66665	-0.327202708	3.64490366	33.92170334	1.231363416	0.004908075
Amphitrite marchilensis	326398	Annelida	Terebellida	Terebellidae	Amphitrite	-45.168	-36.53	8.638	-40.849	12.50672626	5.995594978	33.39458084	1.092122078	0.038647126
Amphitrite variabilis	131479	Annelida	Terebellida	Terebellidae	Amphitrite	-53	-42	11	-47.5	10.58158779	7.395100117	32.53524017	1.868512511	0.031202253
Amphitritides pectinobranchiata	332957	Annelida	Terebellida	Terebellidae	Amphitritides	-39.96666667	-20.18	19.78666667	-30.07333334	14.55631447	7.075744629	34.46537399	0.476396561	0.045183424
Anchinothria pycnobranchiata	173756	Annelida	Eunicida	Onuphidae	Anchinothria	-55.74	-49.42	6.32	-52.58	7.274672508	5.887751579	33.6438446	0.563845396	0.042810842
Ancistrosyllis groenlandica	130695	Annelida	Phyllodocida	Pilargidae	Ancistrosyllis	-43.7	-29.92	13.78	-36.81	12.82452106	5.619706154	33.08327866	3.918038607	0.074258961
Ancistrosyllis hamata	332974	Annelida	Phyllodocida	Pilargidae	Ancistrosyllis	-11.75	9.871109962	21.62110996	-0.939445019	25.26639938	3.890386581	32.76022339	4.394184589	0.037161153
Anobothrus glandularis	731492	Annelida	Terebellida	Ampharetidae	Anobothrus	-52.67583	-52.67583	0.5	-52.67583	7.274672508	5.887751579	33.6438446	0.563845396	0.042810842
Anobothrus patagonicus	332978	Annelida	Terebellida	Ampharetidae	Anobothrus	-53.63	-32.75	20.88	-43.19	11.54435825	5.840150833	33.26502228	1.195580006	0.022463709
Anoplosyllis sexoculata	759356	Annelida	Phyllodocida	Syllidae	Anoplosyllis	-54	-29.96	24.04	-41.98	11.77576256	5.204255104	33.25908661	1.062523723	0.045178462
Antonbruunia gerdesi	579997	Annelida	Phyllodocida	Antonbruunidae	Antonbruunia	-45	-23.73	21.27	-34.365	13.92242146	6.558939934	34.17303848	1.308953285	0.056817539
Aphelochaeta aequiseta	332988	Annelida	Terebellida	Cirratulidae	Aphelochaeta	-12.47	-4.98	7.49	-8.725	19.09833908	8.849849701	34.8873291	1.721509457	0.059186511
Aphelochaeta longisetosa	865510	Annelida	Terebellida	Cirratulidae	Aphelochaeta	-54.13333333	-20.8	33.33333333	-37.46666667	12.87883568	5.990481377	33.63964462	2.521355629	0.056785766
Aphelochaeta marioni	129938	Annelida	Terebellida	Cirratulidae	Aphelochaeta	-36.52	-36.52	0.5	-36.52	12.82452106	5.619706154	33.08327866	3.918038607	0.074258961
Aphelochaeta monilaris	332990	Annelida	Terebellida	Cirratulidae	Aphelochaeta	-45	48.98	93.98	1.99	26.75866699	2.183797836	31.32436752	6.844889164	0.034303728
Aphelochaeta multifilis	332992	Annelida	Terebellida	Cirratulidae	Aphelochaeta	-55.74	53.15000153	108.8900015	-1.294999235	24.61101913	4.63609314	33.09786224	3.793776274	0.038012173
Aphrodita bisetosa	326490	Annelida	Phyllodocida	Aphroditidae	Aphrodita	-47.82666667	-29.96	17.86666667	-38.89333334	12.75743675	5.932860374	33.62480164	1.223997593	0.059162412
Aphrodita japonica	326499	Annelida	Phyllodocida	Aphroditidae	Aphrodita	-5.433000088	54.29999924	59.73299933	24.43349958	25.60457993	12.74895096	34.52288055	2.139390469	0.001736518
Aphrodita longicornis	326501	Annelida	Phyllodocida	Aphroditidae	Aphrodita	-36.82	-36.82	0.5	-36.82	12.82452106	5.619706154	33.08327866	3.918038607	0.074258961
Aphrodita magellanica	326504	Annelida	Phyllodocida	Aphroditidae	Aphrodita	-53.57	-48.705	4.865	-51.1375	8.592935562	5.751180172	33.58598709	0.608807743	0.025219206
Aphrodita mexicana	326505	Annelida	Phyllodocida	Aphroditidae	Aphrodita	-5.650000095	-3.599999905	2.05000019	-4.625	19.63628578	9.293107986	34.43258667	3.242148876	0.053323325
Arabella iricolor	129854	Annelida	Eunicida	Oenonidae	Arabella	-52.67583	54	106.67583	0.662085	26.2833519	2.495660782	32.34109879	5.690217495	0.046683926
Arabella mutans	157203	Annelida	Eunicida	Oenonidae	Arabella	-44.22666667	-18.47	25.75666667	-31.34833334	14.76381111	7.043769836	34.40187836	0.490328938	0.049497832
Arabella protomutans	588354	Annelida	Eunicida	Oenonidae	Arabella	-52.93299866	-20.2	32.73299866	-36.56649933	12.82452106	5.619706154	33.08327866	3.918038607	0.074258961
Arabella semimaculata	333026	Annelida	Eunicida	Oenonidae	Arabella	-14.27	-12.48	1.79	-13.375	18.08516121	7.182035446	34.99317551	0.565857232	0.060427114
Arenicola brasiliensis	157215	Annelida		Arenicolidae	Arenicola	-3.98	-3.98	0.5	-3.98	22.85126877	6.267026901	34.24352264	3.137643814	0.042682823
Aricidea catherinae	333034	Annelida		Paraonidae	Aricidea	-54.92166667	48.986	103.9076667	-2.967833335	24.3161602	5.907611847	32.9562645	5.662516594	0.064311847
Aricidea finitima	525483	Annelida		Paraonidae	Aricidea	-52.99666667	-42.08	10.91666667	-47.53833334	10.00249577	7.299491405	32.77539444	1.285678506	0.033467524
Aricidea simplex	333037	Annelida		Paraonidae	Aricidea	-43.55	-3.05	40.5	-23.3	17.5889473	8.811386108	34.62764359	1.228555799	0.052818861
Aricidea strelzovi	525485	Annelida		Paraonidae	Aricidea	-61.36333333	-18.47	42.89333333	-39.91666667	12.26620865	5.724689484	33.52485657	1.155401587	0.060500871
Aricidea antarctica	889859	Annelida		Paraonidae	Aricidea	-63.5	-40	23.5	-51.75	7.849922657	5.82212925	33.51205444	0.654384732	0.045493823
Aricidea brevicornis	337476	Annelida		Paraonidae	Aricidea	-9.03	-9.03	0.5	-9.03	19.59327888	8.814381599	34.92536163	1.521918297	0.044551197
Aricidea punctata	337477	Annelida		Paraonidae	Aricidea	-9.03	-9.03	0.5	-9.03	19.59327888	8.814381599	34.92536163	1.521918297	0.044551197
Aricidea albatrossae	326599	Annelida		Paraonidae	Aricidea	-55.735	-20.2	35.535	-37.9675	12.81302166	5.887133598	33.74922562	1.813604832	0.050464425
Aricidea longicirrata	326601	Annelida		Paraonidae	Aricidea	-54.92	-23.65	31.27	-39.285	12.36161995	5.750505447	33.49502563	1.358638644	0.069029205
Aricidea pisanoi	886754	Annelida		Paraonidae	Aricidea	-42	-33.03	8.97	-37.515	12.81302166	5.887133598	33.74922562	1.813604832	0.050464425
Aricidea quadrilobata	734529	Annelida		Paraonidae	Aricidea	-54	-38.27	15.73	-46.135	10.67534161	6.318606377	33.51934433	0.978761733	0.039414611
Aricidea ramosa	886757	Annelida		Paraonidae	Aricidea	-55.735	60.7120018	116.4470018	2.4885009	26.88723183	2.371372223	30.54393768	7.683329582	0.040629022
Aricidea suecica	734532	Annelida		Paraonidae	Aricidea	-76	-33.03	42.97	-54.515	7.474797726	4.032822609	33.84926605	0.422176272	0.010131007
Aricidea pigmentata	326615	Annelida		Paraonidae	Aricidea	-54.89	-36.04299927	18.84700073	-45.46649964	10.78569603	6.156457901	33.45367432	0.905080378	0.040200792
Artacama crassa	174921	Annelida	Terebellida	Terebellidae	Artacama	-63.25	-33.52	29.73	-48.385	10.01951313	6.471673965	33.55550766	0.764335513	0.016148901
Artacama proboscidea	131482	Annelida	Terebellida	Terebellidae	Artacama	-62.85	-20.21	42.64	-41.53	11.77576256	5.204255104	33.25908661	1.062523723	0.045178462
Artacama valparaisiensis	326653	Annelida	Terebellida	Terebellidae	Artacama	-54	-32.9888916	21.0111084	-43.4944458	11.54435825	5.840150833	33.26502228	1.195580006	0.022463709
Asychis amphiglyptus	333052	Annelida		Maldanidae	Asychis	-77.15000153	-42.41600037	34.73400116	-59.78300095	-0.327202708	3.64490366	33.92170334	1.231363416	0.004908075
Asychis chilensis	1466446	Annelida		Maldanidae	Asychis	-50.60666667	-41.71666667	8.89	-46.16166667	10.67534161	6.318606377	33.51934433	0.978761733	0.039414611
Augeneria tentaculata	130225	Annelida	Eunicida	Lumbrineridae	Augeneria	-78.30000305	-49.05016667	29.24983638	-63.67508486	-1.444710732	1.815026283	33.2215271	4.637356758	0.014180892
Austrolaenilla antarctica	155221	Annelida	Phyllodocida	Polynoidae	Austrolaenilla	-69.2642	-41.67	27.5942	-55.4671	7.094127178	4.236824512	33.83803177	0.426625788	0.014296603
Austrolaenilla hastulifera	174405	Annelida	Phyllodocida	Polynoidae	Austrolaenilla	-77.69999695	-53.58000183	24.11999512	-65.63999939	-0.911222935	3.343084097	32.94397354	5.488199711	0.008588405
Austrophyllum charcoti	174188	Annelida	Phyllodocida	Phyllodocidae	Austrophyllum	-77.5902	-23.73	53.8602	-50.6601	9.147007942	5.483434677	33.73273849	0.535906672	0.00798195
Autolytus maclearanus	174838	Annelida	Phyllodocida	Syllidae	Autolytus	-77.6418	-53.33	24.3118	-65.4859	-0.640365481	4.129926682	33.01703644	4.751378059	0.007122305
Autolytus simplex	174835	Annelida	Phyllodocida	Syllidae	Autolytus	-53.33	-53.33	0.5	-53.33	7.220495224	4.027171135	33.76667023	0.499588996	0.025729893
Axiothella rubrocincta	254726	Annelida		Maldanidae	Axiothella	-13.25	54.29999924	67.54999924	20.52499962	27.37600136	9.820840836	33.63374329	4.352496147	0.005519067
Bhawania riveti	333105	Annelida	Phyllodocida	Chrysopetalidae	Bhawania	-5.81	-5.08	0.73	-5.445	19.63628578	9.293107986	34.43258667	3.242148876	0.053323325
Boccardia chilensis	327242	Annelida	Spionida	Spionidae	Boccardia	-36.42	-36.42	0.5	-36.42	12.95823383	5.631289482	33.52732468	2.844635487	0.064104781
Boccardia natrix	333118	Annelida	Spionida	Spionidae	Boccardia	-45.85	-42.93	2.92	-44.39	10.54713345	5.152373314	33.08545303	0.865008593	0.030091012
Boccardia polybranchia	131111	Annelida	Spionida	Spionidae	Boccardia	-53.5	-10.76	42.74	-32.13	14.57884026	7.079182625	34.30115509	0.732670903	0.054292422
Boccardia tricuspa	333120	Annelida	Spionida	Spionidae	Boccardia	-53.5	-2.191109896	51.3088901	-27.84555495	15.67710686	7.539471626	34.56668854	0.417786628	0.0455692
Brada marchilensis	327262	Annelida	Terebellida	Flabelligeridae	Brada	-36.62	-29.97	6.65	-33.295	14.0279026	6.667200089	34.07957458	1.150562644	0.055826448
Bradabyssa villosa	1355594	Annelida	Terebellida	Flabelligeridae	Bradabyssa	-66.8	60.04100037	126.8410004	-3.379499815	24.10492706	5.881383896	34.02119064	3.681557894	0.059909344
Branchiocapitella abranchiata	327278	Annelida		Capitellidae	Branchiocapitella	-53.57	-4.55	49.02	-29.06	14.94105148	7.384624481	34.50650024	0.429586917	0.040711619
Branchiomaldane vincentii	129872	Annelida		Arenicolidae	Branchiomaldane	-36.75	-20.15	16.6	-28.45	15.32149887	7.305641174	34.55495834	0.425658405	0.051914297
Cabira incerta	157290	Annelida	Phyllodocida	Pilargidae	Cabira	-5.08	-5.03	0.05	-5.055	19.63628578	9.293107986	34.43258667	3.242148876	0.053323325
Califia chilensis	327327	Annelida		Orbiniidae	Califia	-42.13	-41.78	0.35	-41.955	11.77576256	5.204255104	33.25908661	1.062523723	0.045178462
Capitella capitata	129876	Annelida		Capitellidae	Capitella	-55.52	59.84999847	115.3699985	2.164999235	14.74860068	7.089632864	34.12890377	1.119070667	0.049534017
Carazziella carrascoi	327355	Annelida	Spionida	Spionidae	Carazziella	-36.52	-11.77	24.75	-24.145	17.49438667	8.832717896	34.63417435	0.800500631	0.046625815
Carazziella citrona	333173	Annelida	Spionida	Spionidae	Carazziella	-14.29	-5.69	8.6	-9.99	19.60248375	8.661883354	34.9696312	1.337205172	0.044452872
Caulleriella alata	129943	Annelida	Terebellida	Cirratulidae	Caulleriella	-52.67583	-52.67583	0.5	-52.67583	7.274672508	5.887751579	33.6438446	0.563845396	0.042810842
Caulleriella magnaoculata	327376	Annelida	Terebellida	Cirratulidae	Caulleriella	-14.03	-5.03	9	-9.53	19.60248375	8.661883354	34.9696312	1.337205172	0.044452872
Caulleryaspis villamari	1432920	Annelida	Terebellida	Sternaspidae	Caulleryaspis	-6.45	-6.45	0.5	-6.45	19.75290108	9.630253792	34.70415497	2.441767216	0.082043886
Ceratocephale loveni	130367	Annelida	Phyllodocida	Nereididae	Ceratocephale	-3.73	-3.73	0.5	-3.73	22.85126877	6.267026901	34.24352264	3.137643814	0.042682823
Chaetopterus variopedatus	129914	Annelida		Chaetopteridae	Chaetopterus	-77.86699677	48.04399872	125.9109955	-14.91149903	17.59297371	8.518029213	34.97857666	0.45238629	0.040143419
Chaetozone castanea	1317844	Annelida	Terebellida	Cirratulidae	Chaetozone	-12.1667	-12.1667	0.5	-12.1667	18.51711273	7.222283363	34.99526978	0.774007082	0.0572083
Chaetozone setosa	129955	Annelida	Terebellida	Cirratulidae	Chaetozone	-77.83333333	54.31999969	132.153333	-11.75666682	18.32617188	6.790398598	34.97309113	0.70064038	0.086695202
Chloeia pinnata	326722	Annelida	Amphinomida	Amphinomidae	Chloeia	-3.8	-3.8	0.5	-3.8	22.85126877	6.267026901	34.24352264	3.137643814	0.042682823
Chone duneri	130888	Annelida	Sabellida	Sabellidae	Chone	-15.325	54.31999969	69.64499969	19.49749985	26.72121048	7.678569794	34.29558182	1.691961288	0.001557252
Chone rosea	326741	Annelida	Sabellida	Sabellidae	Chone	-37.22	-34.93	2.29	-36.075	12.95823383	5.631289482	33.52732468	2.844635487	0.064104781
Chone striata	326742	Annelida	Sabellida	Sabellidae	Chone	-27.15	-27.15	0.5	-27.15	15.67710686	7.539471626	34.56668854	0.417786628	0.0455692
Cirratulus cirratus	129959	Annelida	Terebellida	Cirratulidae	Cirratulus	-74.78416667	59.539133	134.3232997	-7.622516835	19.34900856	9.466403961	34.79802704	1.965324759	0.047758039
Cirratulus jucundus	1045602	Annelida	Terebellida	Cirratulidae	Cirratulus	-77.53299713	-53.85889053	23.6741066	-65.69594383	-0.911222935	3.343084097	32.94397354	5.488199711	0.008588405
Cirratulus patagonicus	173150	Annelida	Terebellida	Cirratulidae	Cirratulus	-55.74	-53.55	2.19	-54.645	7.474797726	4.032822609	33.84926605	0.422176272	0.010131007
Cirratulus tumbesiensis	326793	Annelida	Terebellida	Cirratulidae	Cirratulus	-53	-52.63	0.37	-52.815	7.274672508	5.887751579	33.6438446	0.563845396	0.042810842
Cirriformia capensis	332691	Annelida	Terebellida	Cirratulidae	Cirriformia	-55.74	-36.45	19.29	-46.095	10.67534161	6.318606377	33.51934433	0.978761733	0.039414611
Cirriformia filigera	209871	Annelida	Terebellida	Cirratulidae	Cirriformia	-55.74	-55.44	0.3	-55.59	7.256097317	4.086150646	33.84768677	0.430944055	0.026632002
Cirriformia nasuta	332699	Annelida	Terebellida	Cirratulidae	Cirriformia	-55.74	-36.52	19.22	-46.13	10.67534161	6.318606377	33.51934433	0.978761733	0.039414611
Cirriformia quetalmahuensis	327104	Annelida	Terebellida	Cirratulidae	Cirriformia	-53.55	-32.75	20.8	-43.15	11.54435825	5.840150833	33.26502228	1.195580006	0.022463709
Cirrophorus longifurcatus	525487	Annelida		Paraonidae	Cirrophorus	-55.44	-38.265	17.175	-46.8525	10.58158779	7.395100117	32.53524017	1.868512511	0.031202253
Cistenides ehlersi	332705	Annelida	Terebellida	Pectinariidae	Cistenides	-45.875	-41.71666667	4.15833333	-43.79583334	10.91748524	5.118413925	32.91667938	1.040242076	0.022729907
Cistenides granulata	238377	Annelida	Terebellida	Pectinariidae	Cistenides	-6.92	58.34700012	65.26700012	25.71350006	24.93170547	13.53839302	34.58863831	1.312639475	0.001494662
Clavodorum antarcticum	174744	Annelida	Phyllodocida	Sphaerodoridae	Clavodorum	-61.185	-52.63	8.555	-56.9075	6.30167532	3.51292944	34.00241852	0.365642011	0.004057018
Clymenella fauchaldi	326821	Annelida		Maldanidae	Clymenella	-46.97	-23.08	23.89	-35.025	13.30571842	6.406964302	34.04188156	1.712082982	0.062693417
Cossura abyssalis	326843	Annelida		Cossuridae	Cossura	-40.03	-32.75	7.28	-36.39	12.95823383	5.631289482	33.52732468	2.844635487	0.064104781
Cossura alba	326844	Annelida		Cossuridae	Cossura	-55.74	-53	2.74	-54.37	7.562450886	4.355294704	33.77160645	0.493006289	0.024429793
Cossura chilensis	326848	Annelida		Cossuridae	Cossura	-55.74	-3.58	52.16	-29.66	14.77935886	7.203932762	34.48277664	0.425466299	0.039740507
Cossura ginesi	555203	Annelida		Cossuridae	Cossura	-5.07	-5.03	0.04	-5.05	19.63628578	9.293107986	34.43258667	3.242148876	0.053323325
Cossura laeviseta	326853	Annelida		Cossuridae	Cossura	-9.03	-3.41	5.62	-6.22	19.75290108	9.630253792	34.70415497	2.441767216	0.082043886
Diopatra chiliensis	326940	Annelida	Eunicida	Onuphidae	Diopatra	-53.4	-3.05	50.35	-28.225	15.32149887	7.305641174	34.55495834	0.425658405	0.051914297
Diopatra gesae	326946	Annelida	Eunicida	Onuphidae	Diopatra	-27.15	-27.15	0.5	-27.15	15.67710686	7.539471626	34.56668854	0.417786628	0.0455692
Diopatra neotridens	326961	Annelida	Eunicida	Onuphidae	Diopatra	-7.2	9.961110115	17.16111012	1.380555058	26.65860367	2.111793518	31.50799561	6.782607555	0.04493444
Diopatra obliqua	326962	Annelida	Eunicida	Onuphidae	Diopatra	-43.9	-4.94	38.96	-24.42	17.49438667	8.832717896	34.63417435	0.800500631	0.046625815
Diopatra splendidissima	326970	Annelida	Eunicida	Onuphidae	Diopatra	-6.8	-6.53	0.27	-6.665	19.1172142	9.32354641	34.68238068	2.139264107	0.082075313
Dipolydora antonbruunae	606834	Annelida	Spionida	Spionidae	Dipolydora	-12.08	-12.08	0.5	-12.08	18.51711273	7.222283363	34.99526978	0.774007082	0.0572083
Dipolydora armata	131115	Annelida	Spionida	Spionidae	Dipolydora	-61.41699982	-52.66699982	8.75	-57.04199982	6.30167532	3.51292944	34.00241852	0.365642011	0.004057018
Dipolydora giardi	131119	Annelida	Spionida	Spionidae	Dipolydora	-27.15	56.946533	84.096533	14.8982665	29.24021912	4.466672897	33.17252731	2.480364084	0.020825278
Dipolydora huelma	326984	Annelida	Spionida	Spionidae	Dipolydora	-54	-49	5	-51.5	8.592935562	5.751180172	33.58598709	0.608807743	0.025219206
Dipolydora magellanica	606472	Annelida	Spionida	Spionidae	Dipolydora	-54.92	-29.95	24.97	-42.435	11.89082718	5.705497742	33.24828339	1.070292354	0.031037251
Dipolydora socialis	131124	Annelida	Spionida	Spionidae	Dipolydora	-55.2	57.85400009	113.0540001	1.327000045	26.65860367	2.111793518	31.50799561	6.782607555	0.04493444
Dispio uncinata	131125	Annelida	Spionida	Spionidae	Dispio	-53.85	9.823610306	63.67361031	-22.01319485	18.32202148	8.130025864	34.78255081	0.496117055	0.056639433
Dodecaceria choromytilicola	327013	Annelida	Terebellida	Cirratulidae	Dodecaceria	-56.01	-52.96	3.05	-54.485	7.562450886	4.355294704	33.77160645	0.493006289	0.024429793
Dodecaceria fistulicola	210029	Annelida	Terebellida	Cirratulidae	Dodecaceria	-52.96	-39.82	13.14	-46.39	10.67534161	6.318606377	33.51934433	0.978761733	0.039414611
Dodecaceria laddi	335421	Annelida	Terebellida	Cirratulidae	Dodecaceria	-14.03	-12.08	1.95	-13.055	18.08516121	7.182035446	34.99317551	0.565857232	0.060427114
Dodecaceria multifiligera	327438	Annelida	Terebellida	Cirratulidae	Dodecaceria	-53	-20.2	32.8	-36.6	12.82452106	5.619706154	33.08327866	3.918038607	0.074258961
Dodecaceria opulens	327439	Annelida	Terebellida	Cirratulidae	Dodecaceria	-55.74	-5.07	50.67	-30.405	14.55631447	7.075744629	34.46537399	0.476396561	0.045183424
Drilonereis chilensis	327462	Annelida	Eunicida	Oenonidae	Drilonereis	-33.43	-18.47	14.96	-25.95	16.54888344	8.385070801	34.61973953	0.453421742	0.054185111
Drilonereis tenuis	173761	Annelida	Eunicida	Oenonidae	Drilonereis	-50.11666667	-20.2	29.91666667	-35.15833334	13.30571842	6.406964302	34.04188156	1.712082982	0.062693417
Drilonereis viborita	327477	Annelida	Eunicida	Oenonidae	Drilonereis	-33.26699829	-33.26699829	0.5	-33.26699829	14.0279026	6.667200089	34.07957458	1.150562644	0.055826448
Epigamia charcoti	238181	Annelida	Phyllodocida	Syllidae	Epigamia	-71.79949951	-53.33	18.46949951	-62.56474976	-1.070907235	2.650100946	33.87763977	2.45015192	0.006467244
Eranno bifrons	173545	Annelida	Eunicida	Lumbrineridae	Eranno	-54.89	-46.81	8.08	-50.85	9.147007942	5.483434677	33.73273849	0.535906672	0.00798195
Erinaceusyllis carrascoi	1045807	Annelida	Phyllodocida	Syllidae	Erinaceusyllis	-50.27694444	-50.27694444	0.5	-50.27694444	8.902104378	5.9132061	33.55160141	0.80477488	0.036003113
Erinaceusyllis subterranea	1039344	Annelida	Phyllodocida	Syllidae	Erinaceusyllis	-37.22	-20.18	17.04	-28.7	15.19011021	7.670929909	34.52562714	0.424647033	0.039966442
Eteone aurantiaca	174195	Annelida	Phyllodocida	Phyllodocidae	Eteone	-49.52	-41.5	8.02	-45.51	10.67534161	6.318606377	33.51934433	0.978761733	0.039414611
Eteone sculpta	174196	Annelida	Phyllodocida	Phyllodocidae	Eteone	-74.76833333	-34.12	40.64833333	-54.44416667	7.562450886	4.355294704	33.77160645	0.493006289	0.024429793
Euchone analis	130903	Annelida	Sabellida	Sabellidae	Euchone	-40.92	61.19100189	102.1110019	10.13550095	28.29873085	4.637369156	33.48009872	1.572917461	0.01232739
Eulalia magalaensis	337549	Annelida	Phyllodocida	Phyllodocidae	Eulalia	-77.7333	-5.07	72.6633	-41.40165	12.3065691	5.779185295	33.39276886	1.102800369	0.034446459
Eulalia personata	327598	Annelida	Phyllodocida	Phyllodocidae	Eulalia	-5.65	-4.96	0.69	-5.305	19.63628578	9.293107986	34.43258667	3.242148876	0.053323325
Eulalia viridis	130639	Annelida	Phyllodocida	Phyllodocidae	Eulalia	-52.67583	59.539133	112.214963	3.4316515	27.21198654	2.265420914	30.70491791	5.535766602	0.024841247
Eumida sanguinea	130644	Annelida	Phyllodocida	Phyllodocidae	Eumida	-43.7	54.34999847	98.04999847	5.324999235	27.97416687	3.499914169	32.54320145	4.20386982	0.008958851
Eumida strigata	174213	Annelida	Phyllodocida	Phyllodocidae	Eumida	-74.46833333	-41.5	32.96833333	-57.98416667	6.30167532	3.51292944	34.00241852	0.365642011	0.004057018
Eunereis patagonica	173714	Annelida	Phyllodocida	Nereididae	Eunereis	-52.685	-18.47	34.215	-35.5775	13.11320496	6.023190498	33.87200546	2.048144817	0.064560115
Eunice atlantica	327636	Annelida	Eunicida	Eunicidae	Eunice	-53	-44.23	8.77	-48.615	9.699365616	6.178611279	33.61507034	0.691348433	0.014286521
Eunice frauenfeldi	173203	Annelida	Eunicida	Eunicidae	Eunice	-50.87167	-50.34833333	0.52333667	-50.61000167	9.147007942	5.483434677	33.73273849	0.535906672	0.00798195
Eunice pelamidis	327764	Annelida	Eunicida	Eunicidae	Eunice	-5.08	-5.08	0.5	-5.08	19.63628578	9.293107986	34.43258667	3.242148876	0.053323325
Eunice pennata	130060	Annelida	Eunicida	Eunicidae	Eunice	-76.5	-45.23333333	31.26666667	-60.86666667	-0.327202708	3.64490366	33.92170334	1.231363416	0.004908075
Eunice splendida	327797	Annelida	Eunicida	Eunicidae	Eunice	-55.93	-48.7	7.23	-52.315	7.274672508	5.887751579	33.6438446	0.563845396	0.042810842
Eunoe anderssoni	174361	Annelida	Phyllodocida	Polynoidae	Eunoe	-74.68555556	-22.85	51.83555556	-48.76777778	9.699365616	6.178611279	33.61507034	0.691348433	0.014286521
Eunoe crassa	333355	Annelida	Phyllodocida	Polynoidae	Eunoe	-55.48	-41.98	13.5	-48.73	9.699365616	6.178611279	33.61507034	0.691348433	0.014286521
Eunoe eura	327836	Annelida	Phyllodocida	Polynoidae	Eunoe	-12.9	-12.9	0.5	-12.9	18.2175808	7.229086876	34.97502136	0.659453094	0.056618311
Eunoe opalina	327847	Annelida	Phyllodocida	Polynoidae	Eunoe	-75.633	-37.13	38.503	-56.3815	7.125917435	3.579856873	33.90380859	0.395513684	0.009118976
Euphionella lobulata	333369	Annelida	Phyllodocida	Polynoidae	Euphionella	-46.19166667	-20.23	25.96166667	-33.21083334	14.0279026	6.667200089	34.07957458	1.150562644	0.055826448
Euphionella patagonica	327867	Annelida	Phyllodocida	Polynoidae	Euphionella	-45.66666667	-44.88333333	0.78333334	-45.275	10.78569603	6.156457901	33.45367432	0.905080378	0.040200792
Euphionella robusta	327868	Annelida	Phyllodocida	Polynoidae	Euphionella	-33.67	-33.67	0.5	-33.67	13.8062458	6.645619392	34.14675522	1.0641222	0.058987219
Euphrosine armadilloides	173259	Annelida	Amphinomida	Euphrosinidae	Euphrosine	-72.33100128	-41.78	30.55100128	-57.05550064	6.30167532	3.51292944	34.00241852	0.365642011	0.004057018
Euphrosine magellanica	173269	Annelida	Amphinomida	Euphrosinidae	Euphrosine	-41.82	-32.95	8.87	-37.385	12.87883568	5.990481377	33.63964462	2.521355629	0.056785766
Euphrosine monroi	173217	Annelida	Amphinomida	Euphrosinidae	Euphrosine	-77.5	-54.95800018	22.54199982	-66.22900009	-0.911222935	3.343084097	32.94397354	5.488199711	0.008588405
Euphrosine notialis	173271	Annelida	Amphinomida	Euphrosinidae	Euphrosine	-63.85	-20.2	43.65	-42.025	11.89082718	5.705497742	33.24828339	1.070292354	0.031037251
Euphrosine setosissima	173274	Annelida	Amphinomida	Euphrosinidae	Euphrosine	-55.17	-20.2	34.97	-37.685	12.81302166	5.887133598	33.74922562	1.813604832	0.050464425
Euphrosinella cirratoformis	173233	Annelida	Amphinomida	Euphrosinidae	Euphrosinella	-77.76699829	-54.95800018	22.80899811	-66.36249924	-0.911222935	3.343084097	32.94397354	5.488199711	0.008588405
Euphrosinopsis antarctica	754650	Annelida	Amphinomida	Euphrosinidae	Euphrosinopsis	-76.11699677	-54.95800018	21.15899659	-65.53749848	-0.911222935	3.343084097	32.94397354	5.488199711	0.008588405
Eupistella darwini	333391	Annelida	Terebellida	Terebellidae	Eupistella	-55.52	-18.47	37.05	-36.995	12.82452106	5.619706154	33.08327866	3.918038607	0.074258961
Eupolymnia nebulosa	131489	Annelida	Terebellida	Terebellidae	Eupolymnia	-36.63	-36.63	0.5	-36.63	12.82452106	5.619706154	33.08327866	3.918038607	0.074258961
Eurythoe complanata	129829	Annelida	Amphinomida	Amphinomidae	Eurythoe	-55.74	-6.93	48.81	-31.335	14.76381111	7.043769836	34.40187836	0.490328938	0.049497832
Eurythoe paupera	333431	Annelida	Amphinomida	Amphinomidae	Eurythoe	-53.57	-52.09	1.48	-52.83	7.274672508	5.887751579	33.6438446	0.563845396	0.042810842
Eusyllis liniata	836344	Annelida	Phyllodocida	Syllidae	Eusyllis	-14.03	-5.56	8.47	-9.795	19.60248375	8.661883354	34.9696312	1.337205172	0.044452872
Eusyllis nuchalata	327932	Annelida	Phyllodocida	Syllidae	Eusyllis	-56.12	-37.145	18.975	-46.6325	10.58158779	7.395100117	32.53524017	1.868512511	0.031202253
Exogone heterosetosa	174843	Annelida	Phyllodocida	Syllidae	Exogone	-76.9333	-53.8	23.1333	-65.36665	-0.640365481	4.129926682	33.01703644	4.751378059	0.007122305
Exogone homosetosa	327978	Annelida	Phyllodocida	Syllidae	Exogone	-45	-40.9	4.1	-42.95	11.64260674	5.509409904	33.15225983	1.218823671	0.028045028
Exogone lourei	238226	Annelida	Phyllodocida	Syllidae	Exogone	-5.79	-3.41	2.38	-4.6	19.63628578	9.293107986	34.43258667	3.242148876	0.053323325
Exogone yagan	1045806	Annelida	Phyllodocida	Syllidae	Exogone	-54.95861111	-54.95861111	0.5	-54.95861111	7.474797726	4.032822609	33.84926605	0.422176272	0.010131007
Fauveliopsis brevipodus	328027	Annelida	Terebellida	Fauveliopsidae	Fauveliopsis	-52.97	-49.88	3.09	-51.425	8.592935562	5.751180172	33.58598709	0.608807743	0.025219206
Flabehlersia induta	1450540	Annelida	Terebellida	Flabelligeridae	Flabehlersia	-52.67583	-52.67583	0.5	-52.67583	7.274672508	5.887751579	33.6438446	0.563845396	0.042810842
Flabelligella papillata	183164	Annelida	Terebellida	Acrocirridae	Flabelligella	-77.15000153	-55.78333333	21.3666682	-66.46666743	-0.911222935	3.343084097	32.94397354	5.488199711	0.008588405
Flabelligera multipapillata	328051	Annelida	Terebellida	Flabelligeridae	Flabelligera	-53.65	-53.65	0.5	-53.65	7.220495224	4.027171135	33.76667023	0.499588996	0.025729893
Flabelligera pennigera	173322	Annelida	Terebellida	Flabelligeridae	Flabelligera	-62.85	-34.11	28.74	-48.48	10.01951313	6.471673965	33.55550766	0.764335513	0.016148901
Galathowenia oculata	146950	Annelida		Oweniidae	Galathowenia	-54	60.9129982	114.9129982	3.4564991	27.21198654	2.265420914	30.70491791	5.535766602	0.024841247
Glycera americana	157388	Annelida	Phyllodocida	Glyceridae	Glycera	-43.65	53.52999878	97.17999878	4.93999939	27.97416687	3.499914169	32.54320145	4.20386982	0.008958851
Glycera calbuconensis	328105	Annelida	Phyllodocida	Glyceridae	Glycera	-50	-49.53	0.47	-49.765	8.886916161	6.144117355	33.54056931	0.782814264	0.045378022
Glycera capitata	130118	Annelida	Phyllodocida	Glyceridae	Glycera	-74.4167	60.3	134.7167	-7.05835	19.22462082	9.470332146	34.75559616	2.035273075	0.050748248
Glycera longissima	333500	Annelida	Phyllodocida	Glyceridae	Glycera	-55.82	-41.77	14.05	-48.795	9.699365616	6.178611279	33.61507034	0.691348433	0.014286521
Glycera papillosa	157393	Annelida	Phyllodocida	Glyceridae	Glycera	-53.68	9.865830421	63.54583042	-21.90708479	18.32202148	8.130025864	34.78255081	0.496117055	0.056639433
Glycera tesselata	130128	Annelida	Phyllodocida	Glyceridae	Glycera	-37.15	47.63237	84.78237	5.241185	27.97416687	3.499914169	32.54320145	4.20386982	0.008958851
Glycerella magellanica	130133	Annelida	Phyllodocida	Glyceridae	Glycerella	-55.83	-29.92	25.91	-42.875	11.64260674	5.509409904	33.15225983	1.218823671	0.028045028
Glycinde armata	173408	Annelida	Phyllodocida	Goniadidae	Glycinde	-53.09999847	-45.1	7.99999847	-49.09999924	9.546689034	6.242679119	33.54798126	0.682953358	0.028578103
Glycinde armigera	240633	Annelida	Phyllodocida	Goniadidae	Glycinde	-6.8	54.31999969	61.11999969	23.75999985	23.16809654	11.07712555	33.95100021	1.896640658	0.001609438
Goniada brunnea	240564	Annelida	Phyllodocida	Goniadidae	Goniada	-17.03	60.53900146	77.56900146	21.75450073	27.29798317	10.60655212	32.90878296	6.180549622	0.007132839
Goniada echinulata	240457	Annelida	Phyllodocida	Goniadidae	Goniada	-18.07	-4.53	13.54	-11.3	18.53372574	7.154479027	34.9672966	0.834183753	0.086404219
Goniada gigantea	238731	Annelida	Phyllodocida	Goniadidae	Goniada	-52.67583	-33.45	19.22583	-43.062915	11.54435825	5.840150833	33.26502228	1.195580006	0.022463709
Goniada peruana	240459	Annelida	Phyllodocida	Goniadidae	Goniada	-36.52	-20.2	16.32	-28.36	15.32149887	7.305641174	34.55495834	0.425658405	0.051914297
Goniada uncinigera	240458	Annelida	Phyllodocida	Goniadidae	Goniada	-36.73	-23.1	13.63	-29.915	14.77935886	7.203932762	34.48277664	0.425466299	0.039740507
Goniadides carolinae	157407	Annelida	Phyllodocida	Goniadidae	Goniadides	-5.81	-5.07	0.74	-5.44	19.63628578	9.293107986	34.43258667	3.242148876	0.053323325
Goniadides falcigera	240607	Annelida	Phyllodocida	Goniadidae	Goniadides	-55.74	-9.08	46.66	-32.41	14.57884026	7.079182625	34.30115509	0.732670903	0.054292422
Grubeulepis mexicana	421039	Annelida	Phyllodocida	Eulepethidae	Grubeulepis	-5.81	-4.94	0.87	-5.375	19.63628578	9.293107986	34.43258667	3.242148876	0.053323325
Gymnonereis fauveli	340445	Annelida	Phyllodocida	Nereididae	Gymnonereis	-53.68	-42.95	10.73	-48.315	10.01951313	6.471673965	33.55550766	0.764335513	0.016148901
Gyptis heteroculatus	333525	Annelida	Phyllodocida	Hesionidae	Gyptis	-45.33	-18.47	26.86	-31.9	14.82429981	7.227178574	34.35850906	0.614817142	0.048557267
Gyptis incompta	328190	Annelida	Phyllodocida	Hesionidae	Gyptis	-72.31533051	-41.92	30.39533051	-57.11766526	6.30167532	3.51292944	34.00241852	0.365642011	0.004057018
Halosydna brevisetosa	333534	Annelida	Phyllodocida	Polynoidae	Halosydna	-33.67	59.5141	93.1841	12.92205	28.84207726	3.335920334	32.67269516	3.081228018	0.027623221
Halosydna fuscomarmorata	333535	Annelida	Phyllodocida	Polynoidae	Halosydna	-13.26	-5.75	7.51	-9.505	19.60248375	8.661883354	34.9696312	1.337205172	0.044452872
Halosydna johnsoni	333537	Annelida	Phyllodocida	Polynoidae	Halosydna	-16.25	-3.75	12.5	-10	19.60248375	8.661883354	34.9696312	1.337205172	0.044452872
Halosydna marginata	333539	Annelida	Phyllodocida	Polynoidae	Halosydna	-12.08	-12.08	0.5	-12.08	18.51711273	7.222283363	34.99526978	0.774007082	0.0572083
Halosydna nesiotes	333541	Annelida	Phyllodocida	Polynoidae	Halosydna	-4.1	-4.1	0.5	-4.1	22.85126877	6.267026901	34.24352264	3.137643814	0.042682823
Halosydna parva	333542	Annelida	Phyllodocida	Polynoidae	Halosydna	-33.67	-10.76	22.91	-22.215	18.32202148	8.130025864	34.78255081	0.496117055	0.056639433
Halosydna patagonica	155283	Annelida	Phyllodocida	Polynoidae	Halosydna	-27.15	0	27.15	-13.575	17.79954147	7.43452549	34.99348831	0.478425205	0.057711441
Harmothoe campoglacialis	328229	Annelida	Phyllodocida	Polynoidae	Harmothoe	-50.87167	-49.99333333	0.87833667	-50.43250167	8.902104378	5.9132061	33.55160141	0.80477488	0.036003113
Harmothoe ciliata	607192	Annelida	Phyllodocida	Polynoidae	Harmothoe	-53.65	-39.05	14.6	-46.35	10.67534161	6.318606377	33.51934433	0.978761733	0.039414611
Harmothoe commensalis	328232	Annelida	Phyllodocida	Polynoidae	Harmothoe	-32.58	-32.1	0.48	-32.34	14.57884026	7.079182625	34.30115509	0.732670903	0.054292422
Harmothoe exanthema	333566	Annelida	Phyllodocida	Polynoidae	Harmothoe	-53.7083	-18.47	35.2383	-36.08915	12.95823383	5.631289482	33.52732468	2.844635487	0.064104781
Harmothoe hirsuta	174459	Annelida	Phyllodocida	Polynoidae	Harmothoe	-14.28	-5.79	8.49	-10.035	19.09452057	8.184610367	34.98751068	1.11914289	0.058517881
Harmothoe magellanica	174468	Annelida	Phyllodocida	Polynoidae	Harmothoe	-72.32167053	-11.77	60.55167053	-42.04583527	11.89082718	5.705497742	33.24828339	1.070292354	0.031037251
Harmothoe spinosa	155282	Annelida	Phyllodocida	Polynoidae	Harmothoe	-77.7667	-42.77	34.9967	-60.26835	-0.327202708	3.64490366	33.92170334	1.231363416	0.004908075
Hemipodia pustatula	594971	Annelida	Phyllodocida	Glyceridae	Hemipodia	-32.95	-20.81540283	12.13459717	-26.88270142	16.36066628	8.104524612	34.61471558	0.404272854	0.052658901
Hemipodia simplex	333592	Annelida	Phyllodocida	Glyceridae	Hemipodia	-53	53.54999924	106.5499992	0.27499962	25.9474926	2.752893448	32.47926331	4.9320364	0.035430845
Hermadion magalhaensi	155298	Annelida	Phyllodocida	Polynoidae	Hermadion	-70.38333333	-23.73	46.65333333	-47.05666667	10.58158779	7.395100117	32.53524017	1.868512511	0.031202253
Hermundura fauveli	558282	Annelida	Phyllodocida	Pilargidae	Hermundura	-17.98	-3.41	14.57	-10.695	19.03580856	7.88088131	34.98441315	0.960074306	0.067249559
Hesionura laubieri	333613	Annelida	Phyllodocida	Phyllodocidae	Hesionura	-49.1	-22.83	26.27	-35.965	13.11320496	6.023190498	33.87200546	2.048144817	0.064560115
Heteromastus filiformis	129884	Annelida		Capitellidae	Heteromastus	-5.73	61.19100189	66.92100189	27.73050095	24.30916405	15.02866173	34.69714737	1.366040826	0.001337418
Heteropodarke heteromorpha	328381	Annelida	Phyllodocida	Hesionidae	Heteropodarke	-13.25	48.542	61.792	17.646	28.59060669	5.314559937	32.61651993	4.502145767	0.037779167
Heterospio peruana	598874	Annelida	Spionida	Longosomatidae	Heterospio	-12	-3.05	8.95	-7.525	19.34900856	9.466403961	34.79802704	1.965324759	0.047758039
Hololepida australis	174508	Annelida	Phyllodocida	Polynoidae	Hololepida	-53.68	-51.91	1.77	-52.795	7.274672508	5.887751579	33.6438446	0.563845396	0.042810842
Hyalinoecia araucana	328410	Annelida	Eunicida	Onuphidae	Hyalinoecia	-45.33	-18.47	26.86	-31.9	14.82429981	7.227178574	34.35850906	0.614817142	0.048557267
Hyalopomatus nigropileatus	369226	Annelida	Sabellida	Serpulidae	Hyalopomatus	-55.78333333	-18.47	37.31333333	-37.12666667	12.87883568	5.990481377	33.63964462	2.521355629	0.056785766
Hyboscolex dicranochaetus	413983	Annelida		Scalibregmatidae	Hyboscolex	-54.92	-54.92	0.5	-54.92	7.474797726	4.032822609	33.84926605	0.422176272	0.010131007
Hyboscolex oculatus	722698	Annelida		Scalibregmatidae	Hyboscolex	-64.8	-37.13	27.67	-50.965	9.147007942	5.483434677	33.73273849	0.535906672	0.00798195
Hydroides chilensis	328444	Annelida	Sabellida	Serpulidae	Hydroides	-52.97	-12.08	40.89	-32.525	14.21823978	6.836554527	34.1778183	0.894592822	0.051731002
Hydroides deleoni	328445	Annelida	Sabellida	Serpulidae	Hydroides	-5.8	-3.64	2.16	-4.72	19.63628578	9.293107986	34.43258667	3.242148876	0.053323325
Hydroides inermis	338017	Annelida	Sabellida	Serpulidae	Hydroides	-4.95	-4.88	0.07	-4.915	19.63628578	9.293107986	34.43258667	3.242148876	0.053323325
Hydroides norvegica	131009	Annelida	Sabellida	Serpulidae	Hydroides	-11.77	-11.77	0.5	-11.77	18.32617188	6.790398598	34.97309113	0.70064038	0.086695202
Hydroides parva	876557	Annelida	Sabellida	Serpulidae	Hydroides	-14.03	-11.77	2.26	-12.9	18.2175808	7.229086876	34.97502136	0.659453094	0.056618311
Hypereteone aestuarina	333648	Annelida	Phyllodocida	Phyllodocidae	Hypereteone	-54.92	-33	21.92	-43.96	10.91748524	5.118413925	32.91667938	1.040242076	0.022729907
Idanthyrsus macropaleus	333667	Annelida		Sabellariidae	Idanthyrsus	-52.67583	58.50500107	111.1808311	2.914585535	27.05796051	2.439266205	30.06857109	6.912851334	0.035484143
Isolda pulchella	157441	Annelida	Terebellida	Melinnidae	Isolda	-3.43	-3.41	0.02	-3.42	24.10492706	5.881383896	34.02119064	3.681557894	0.059909344
Isolda viridis	328503	Annelida	Terebellida	Melinnidae	Isolda	-42.5929985	-23.73	18.8629985	-33.16149925	14.0279026	6.667200089	34.07957458	1.150562644	0.055826448
Janua heterostropha	884193	Annelida	Sabellida	Serpulidae	Janua	-34.13	-34.13	0.5	-34.13	13.92242146	6.558939934	34.17303848	1.308953285	0.056817539
Kinbergonuphis dorsalis	173769	Annelida	Eunicida	Onuphidae	Kinbergonuphis	-52.67583	-29.92	22.75583	-41.297915	12.3065691	5.779185295	33.39276886	1.102800369	0.034446459
Kinbergonuphis heterouncinata	333698	Annelida	Eunicida	Onuphidae	Kinbergonuphis	-55.4	-41.75	13.65	-48.575	9.699365616	6.178611279	33.61507034	0.691348433	0.014286521
Kinbergonuphis lineata	333701	Annelida	Eunicida	Onuphidae	Kinbergonuphis	-39.87	-39.87	0.5	-39.87	12.26620865	5.724689484	33.52485657	1.155401587	0.060500871
Kinbergonuphis microcephala	333702	Annelida	Eunicida	Onuphidae	Kinbergonuphis	-5.82	-5.57	0.25	-5.695	19.54950905	9.670193672	34.57302475	2.933817863	0.054817032
Kinbergonuphis multidentata	333704	Annelida	Eunicida	Onuphidae	Kinbergonuphis	-14.03	-11.77	2.26	-12.9	18.2175808	7.229086876	34.97502136	0.659453094	0.056618311
Kinbergonuphis oligobranchiata	333706	Annelida	Eunicida	Onuphidae	Kinbergonuphis	-55.17	-29.92	25.25	-42.545	11.64260674	5.509409904	33.15225983	1.218823671	0.028045028
Kirkegaardia siblina	884715	Annelida	Terebellida	Cirratulidae	Kirkegaardia	-5.78	-5.68	0.1	-5.73	19.54950905	9.670193672	34.57302475	2.933817863	0.054817032
Laetmonice producta	129846	Annelida	Phyllodocida	Aphroditidae	Laetmonice	-76.19305556	-29.966667	46.22638856	-53.07986128	7.274672508	5.887751579	33.6438446	0.563845396	0.042810842
Lamispina gymnopapillata	1033424	Annelida	Terebellida	Flabelligeridae	Lamispina	-55.47	-34.97	20.5	-45.22	10.78569603	6.156457901	33.45367432	0.905080378	0.040200792
Lanice flabellum	174928	Annelida	Terebellida	Terebellidae	Lanice	-54.87	-33.57	21.3	-44.22	10.54713345	5.152373314	33.08545303	0.865008593	0.030091012
Laonice cirrata	131128	Annelida	Spionida	Spionidae	Laonice	-64.9	60.57699966	125.4769997	-2.16150017	23.76268959	5.704341888	33.28693771	3.867429495	0.050052084
Laonice postcirrata	1454343	Annelida	Spionida	Spionidae	Laonice	-42.275	-42.275	0.5	-42.275	11.89082718	5.705497742	33.24828339	1.070292354	0.031037251
Laonice praecirrata	1454344	Annelida	Spionida	Spionidae	Laonice	-42.275	-42.275	0.5	-42.275	11.89082718	5.705497742	33.24828339	1.070292354	0.031037251
Laonice weddellia	328649	Annelida	Spionida	Spionidae	Laonice	-77.83333333	-53.93299866	23.90033467	-65.883166	-0.911222935	3.343084097	32.94397354	5.488199711	0.008588405
Leaena antarctica	174944	Annelida	Terebellida	Terebellidae	Leaena	-77.5902	-32.97	44.6202	-55.2801	7.094127178	4.236824512	33.83803177	0.426625788	0.014296603
Leanira quatrefagesi	155223	Annelida	Phyllodocida	Sigalionidae	Leanira	-54.83	-41.53333333	13.29666667	-48.18166667	10.01951313	6.471673965	33.55550766	0.764335513	0.016148901
Leitoscoloplos acutus	607421	Annelida		Orbiniidae	Leitoscoloplos	-6.066999912	-6.066999912	0.5	-6.066999912	19.75290108	9.630253792	34.70415497	2.441767216	0.082043886
Leitoscoloplos chilensis	743506	Annelida		Orbiniidae	Leitoscoloplos	-45.42583333	-3.7	41.72583333	-24.56291667	17.14461708	8.657951355	34.63289261	0.687447608	0.047990397
Leitoscoloplos foliosus	421018	Annelida		Orbiniidae	Leitoscoloplos	-3.42	-3.41	0.01	-3.415	24.10492706	5.881383896	34.02119064	3.681557894	0.059909344
Leitoscoloplos kerguelensis	130513	Annelida		Orbiniidae	Leitoscoloplos	-77.60500336	-3.41	74.19500336	-40.50750168	12.50672626	5.995594978	33.39458084	1.092122078	0.038647126
Leitoscoloplos mexicanus	743510	Annelida		Orbiniidae	Leitoscoloplos	-6.58	-3.42	3.16	-5	19.63628578	9.293107986	34.43258667	3.242148876	0.053323325
Leitoscoloplos pugettensis	254746	Annelida		Orbiniidae	Leitoscoloplos	-33.04999924	60.9129982	93.96299744	13.93149948	29.2952652	3.000263214	32.85333633	3.056909323	0.038878851
Leodamas marginatus	871019	Annelida		Orbiniidae	Leodamas	-78.38300323	-52.66699982	25.71600341	-65.52500153	-0.911222935	3.343084097	32.94397354	5.488199711	0.008588405
Leodamas tribulosus	934690	Annelida		Orbiniidae	Leodamas	-53.3	-10.76	42.54	-32.03	14.57884026	7.079182625	34.30115509	0.732670903	0.054292422
Leodice afuerensis	743707	Annelida	Eunicida	Eunicidae	Leodice	-6.93	-6.93	0.5	-6.93	19.1172142	9.32354641	34.68238068	2.139264107	0.082075313
Lepidasthenia gigas	174512	Annelida	Phyllodocida	Polynoidae	Lepidasthenia	-53.65	-53.65	0.5	-53.65	7.220495224	4.027171135	33.76667023	0.499588996	0.025729893
Lepidasthenia natans	333800	Annelida	Phyllodocida	Polynoidae	Lepidasthenia	-14.48	48.31499863	62.79499863	16.91749932	28.9355545	4.44486618	33.20693207	2.991430998	0.010026919
Lepidasthenia stuardi	328756	Annelida	Phyllodocida	Polynoidae	Lepidasthenia	-29.96	-29.96	0.5	-29.96	14.77935886	7.203932762	34.48277664	0.425466299	0.039740507
Lepidonotus crosslandi	328787	Annelida	Phyllodocida	Polynoidae	Lepidonotus	-14.03	-3.41	10.62	-8.72	14.48458972	6.149939081	33.73670213	1.99505704	0.039358669
Levinsenia antarctica	731088	Annelida		Paraonidae	Levinsenia	-55.745	-41.5	14.245	-48.6225	9.699365616	6.178611279	33.61507034	0.691348433	0.014286521
Levinsenia gracilis	130578	Annelida		Paraonidae	Levinsenia	-77.60333333	61.19100189	138.7943352	-8.20616572	19.44612312	9.230379105	34.86561966	1.929640889	0.04974163
Levinsenia oculata	156209	Annelida		Paraonidae	Levinsenia	-54	48.81999969	102.8199997	-2.590000155	24.3161602	5.907611847	32.9562645	5.662516594	0.064311847
Linopherus annulata	333834	Annelida	Amphinomida	Amphinomidae	Linopherus	-39.96666667	9.733329773	49.69999644	-15.11666845	17.39041901	9.182902336	34.9504776	0.442216605	0.043662284
Linopherus fauchaldi	328846	Annelida	Amphinomida	Amphinomidae	Linopherus	-3.41	-3.41	0.5	-3.41	24.10492706	5.881383896	34.02119064	3.681557894	0.059909344
Linopherus paucibranchiata	129835	Annelida	Amphinomida	Amphinomidae	Linopherus	-3.42	-3.42	0.5	-3.42	24.10492706	5.881383896	34.02119064	3.681557894	0.059909344
Loimia arborea	328859	Annelida	Terebellida	Terebellidae	Loimia	-53.68	-50	3.68	-51.84	7.849922657	5.82212925	33.51205444	0.654384732	0.045493823
Lumbriclymenella robusta	173613	Annelida		Maldanidae	Lumbriclymenella	-77.60333333	-27.15	50.45333333	-52.37666667	7.274672508	5.887751579	33.6438446	0.563845396	0.042810842
Lumbrineris annulata	328919	Annelida	Eunicida	Lumbrineridae	Lumbrineris	-14.29	-5.64	8.65	-9.965	19.60248375	8.661883354	34.9696312	1.337205172	0.044452872
Lumbrineris araukensis	328921	Annelida	Eunicida	Lumbrineridae	Lumbrineris	-49.04	-48	1.04	-48.52	9.699365616	6.178611279	33.61507034	0.691348433	0.014286521
Lumbrineris bifilaris	333865	Annelida	Eunicida	Lumbrineridae	Lumbrineris	-55.52	-28.45833333	27.06166667	-41.98916667	11.77576256	5.204255104	33.25908661	1.062523723	0.045178462
Lumbrineris biuncinata	328926	Annelida	Eunicida	Lumbrineridae	Lumbrineris	-13.26	-3.98	9.28	-8.62	19.09833908	8.849849701	34.8873291	1.721509457	0.059186511
Lumbrineris cingulata	130240	Annelida	Eunicida	Lumbrineridae	Lumbrineris	-54.87	-33.67	21.2	-44.27	10.54713345	5.152373314	33.08545303	0.865008593	0.030091012
Lumbrineris composita	328932	Annelida	Eunicida	Lumbrineridae	Lumbrineris	-53.18	-20.18	33	-36.68	12.82452106	5.619706154	33.08327866	3.918038607	0.074258961
Lumbrineris erecta	333880	Annelida	Eunicida	Lumbrineridae	Lumbrineris	-12.13	-12.05	0.08	-12.09	18.51711273	7.222283363	34.99526978	0.774007082	0.0572083
Lumbrineris homodentata	328944	Annelida	Eunicida	Lumbrineridae	Lumbrineris	-53.8	-52.33	1.47	-53.065	7.274672508	5.887751579	33.6438446	0.563845396	0.042810842
Lumbrineris inflata	130246	Annelida	Eunicida	Lumbrineridae	Lumbrineris	-64.8	56.946533	121.746533	-3.9267335	22.85126877	6.267026901	34.24352264	3.137643814	0.042682823
Lumbrineris kerguelensis	173519	Annelida	Eunicida	Lumbrineridae	Lumbrineris	-78.48300171	-31.41699982	47.06600189	-54.95000077	7.474797726	4.032822609	33.84926605	0.422176272	0.010131007
Lumbrineris latreilli	130248	Annelida	Eunicida	Lumbrineridae	Lumbrineris	-36.75	59.84999847	96.59999847	11.54999924	28.11751556	4.780755997	32.19015121	3.71656394	0.034528155
Lumbrineris limicola	327174	Annelida	Eunicida	Lumbrineridae	Lumbrineris	-6.8	54.31999969	61.11999969	23.75999985	23.16809654	11.07712555	33.95100021	1.896640658	0.001609438
Lumbrineris lobata	327175	Annelida	Eunicida	Lumbrineridae	Lumbrineris	-13.26	-12.48	0.78	-12.87	18.2175808	7.229086876	34.97502136	0.659453094	0.056618311
Lumbrineris magalhaensis	173522	Annelida	Eunicida	Lumbrineridae	Lumbrineris	-77.83333333	-40.67	37.16333333	-59.25166667	-0.327202708	3.64490366	33.92170334	1.231363416	0.004908075
Lumbrineris obtusa	333907	Annelida	Eunicida	Lumbrineridae	Lumbrineris	-36.7	-20.2	16.5	-28.45	15.32149887	7.305641174	34.55495834	0.425658405	0.051914297
Lumbrineris striata	335047	Annelida	Eunicida	Lumbrineridae	Lumbrineris	-55.52	-41.53	13.99	-48.525	9.699365616	6.178611279	33.61507034	0.691348433	0.014286521
Lysidice trimera	328992	Annelida	Eunicida	Eunicidae	Lysidice	-41.53	-41.4	0.13	-41.465	12.3065691	5.779185295	33.39276886	1.102800369	0.034446459
Lysilla laeviseta	329001	Annelida	Terebellida	Terebellidae	Lysilla	-45.71666667	-18.47	27.24666667	-32.09333334	14.57884026	7.079182625	34.30115509	0.732670903	0.054292422
Lysilla macintoshi	174950	Annelida	Terebellida	Terebellidae	Lysilla	-77.60333333	-33.03	44.57333333	-55.31666667	7.094127178	4.236824512	33.83803177	0.426625788	0.014296603
Lysilla pacifica	329003	Annelida	Terebellida	Terebellidae	Lysilla	-53.68	-23.73	29.95	-38.705	12.75743675	5.932860374	33.62480164	1.223997593	0.059162412
Lysippe labiata	129800	Annelida	Terebellida	Ampharetidae	Lysippe	-53	60.9129982	113.9129982	3.9564991	27.33143616	2.167921066	30.04025459	7.19995594	0.029760629
Magelona alleni	130266	Annelida		Magelonidae	Magelona	-5.07	-3.52	1.55	-4.295	22.85126877	6.267026901	34.24352264	3.137643814	0.042682823
Magelona annulata	329124	Annelida		Magelonidae	Magelona	-55.52	-9.03	46.49	-32.275	14.57884026	7.079182625	34.30115509	0.732670903	0.054292422
Magelona californica	329126	Annelida		Magelonidae	Magelona	-3.41	-3.41	0.5	-3.41	24.10492706	5.881383896	34.02119064	3.681557894	0.059909344
Magelona phyllisae	329154	Annelida		Magelonidae	Magelona	-45.33	-3.48	41.85	-24.405	17.49438667	8.832717896	34.63417435	0.800500631	0.046625815
Malacoceros indicus	209864	Annelida	Spionida	Spionidae	Malacoceros	-55.92	-27.15	28.77	-41.535	11.77576256	5.204255104	33.25908661	1.062523723	0.045178462
Maldane sarsi	130305	Annelida		Maldanidae	Maldane	-74.71722222	61.19100189	135.9082241	-6.763110165	19.1172142	9.32354641	34.68238068	2.139264107	0.082075313
Maldanella grossa	173571	Annelida		Maldanidae	Maldanella	-52.67583	-52.67583	0.5	-52.67583	7.274672508	5.887751579	33.6438446	0.563845396	0.042810842
Maldanella valparaisiensis	329190	Annelida		Maldanidae	Maldanella	-52.87	-52.65	0.22	-52.76	7.274672508	5.887751579	33.6438446	0.563845396	0.042810842
Malmgrenia lunulata	155194	Annelida	Phyllodocida	Polynoidae	Malmgrenia	-17.26	53.18999863	70.44999863	17.96499932	28.59060669	5.314559937	32.61651993	4.502145767	0.037779167
Marphysa aenea	333966	Annelida	Eunicida	Eunicidae	Marphysa	-14.29	-6.93	7.36	-10.61	19.03580856	7.88088131	34.98441315	0.960074306	0.067249559
Maupasia coeca	155417	Annelida	Phyllodocida	Lopadorrhynchidae	Maupasia	-77.6418	49.67	127.3118	-13.9859	17.79954147	7.43452549	34.99348831	0.478425205	0.057711441
Meiodorvillea chilensis	1416326	Annelida	Eunicida	Dorvilleidae	Meiodorvillea	-42	9.924440384	51.92444038	-16.03777981	18.31842613	9.138550758	34.89561844	0.463955164	0.077708364
Melinna armandi	329307	Annelida	Terebellida	Melinnidae	Melinna	-53.6	-53	0.6	-53.3	7.220495224	4.027171135	33.76667023	0.499588996	0.025729893
Melinna cristata	129804	Annelida	Terebellida	Melinnidae	Melinna	-62.83333333	60.72999954	123.5633329	-1.051666895	24.61101913	4.63609314	33.09786224	3.793776274	0.038012173
Mesochaetopterus laevis	329337	Annelida		Chaetopteridae	Mesochaetopterus	-3.75	-3.75	0.5	-3.75	22.85126877	6.267026901	34.24352264	3.137643814	0.042682823
Mesochaetopterus minutus	129915	Annelida		Chaetopteridae	Mesochaetopterus	-54.89	-36.67	18.22	-45.78	10.67534161	6.318606377	33.51934433	0.978761733	0.039414611
Microphthalmus aciculata	329383	Annelida	Phyllodocida	Microphthalmidae	Microphthalmus	-12.08	-12.08	0.5	-12.08	18.51711273	7.222283363	34.99526978	0.774007082	0.0572083
Microspio minuta	558896	Annelida	Spionida	Spionidae	Microspio	-55.02	-50.98	4.04	-53	7.274672508	5.887751579	33.6438446	0.563845396	0.042810842
Mooreonuphis colosensis	329045	Annelida	Eunicida	Onuphidae	Mooreonuphis	-43	-37.13	5.87	-40.065	12.35928726	5.909416199	33.38190842	1.137240529	0.053269468
Mooreonuphis peruana	334039	Annelida	Eunicida	Onuphidae	Mooreonuphis	-28.55	-6.94	21.61	-17.745	19.39702797	8.366244316	34.79346466	0.479010254	0.08048863
Myrianida paredesi	1039843	Annelida	Phyllodocida	Syllidae	Myrianida	-13.26	-12.11	1.15	-12.685	18.2175808	7.229086876	34.97502136	0.659453094	0.056618311
Myrianida pentadentata	817858	Annelida	Phyllodocida	Syllidae	Myrianida	-3.91	-3.91	0.5	-3.91	22.85126877	6.267026901	34.24352264	3.137643814	0.042682823
Myriochele heeri	130542	Annelida		Oweniidae	Myriochele	-77.33	60.79199982	138.1219998	-8.26900009	19.44612312	9.230379105	34.86561966	1.929640889	0.04974163
Naineris chilensis	1414650	Annelida		Orbiniidae	Naineris	-45.168	-2.191109896	42.9768901	-23.67955495	17.47171974	8.689923286	34.65720367	0.782854497	0.048617829
Naineris dendritica	334057	Annelida		Orbiniidae	Naineris	-52.67583	59.464233	112.140063	3.3942015	27.21198654	2.265420914	30.70491791	5.535766602	0.024841247
Naineris grubei	334058	Annelida		Orbiniidae	Naineris	-5.08	47.58127	52.66127	21.250635	27.53227615	9.962379456	32.10637665	9.003441811	0.012390651
Namanereis quadraticeps	130382	Annelida	Phyllodocida	Nereididae	Namanereis	-27.15	-27.15	0.5	-27.15	15.67710686	7.539471626	34.56668854	0.417786628	0.0455692
Neanthes abyssorum	173715	Annelida	Phyllodocida	Nereididae	Neanthes	-53.07	-49.04	4.03	-51.055	8.592935562	5.751180172	33.58598709	0.608807743	0.025219206
Neanthes kerguelensis	130390	Annelida	Phyllodocida	Nereididae	Neanthes	-68.5	-37.13	31.37	-52.815	7.274672508	5.887751579	33.6438446	0.563845396	0.042810842
Neanthes trifasciata	334110	Annelida	Phyllodocida	Nereididae	Neanthes	-53.17	-41.8	11.37	-47.485	10.58158779	7.395100117	32.53524017	1.868512511	0.031202253
Neoamphitrite affinis	335811	Annelida	Terebellida	Terebellidae	Neoamphitrite	-60.8	-31.1	29.7	-45.95	10.67534161	6.318606377	33.51934433	0.978761733	0.039414611
Neoleanira magellanica	856821	Annelida	Phyllodocida	Sigalionidae	Neoleanira	-55.02	-36.7	18.32	-45.86	10.67534161	6.318606377	33.51934433	0.978761733	0.039414611
Neoleprea streptochaeta	174958	Annelida	Terebellida	Terebellidae	Neoleprea	-64.6921	-39.97	24.7221	-52.33105	7.274672508	5.887751579	33.6438446	0.563845396	0.042810842
Neopetitia amphophthalma	195970	Annelida	Phyllodocida	Syllidae	Neopetitia	-50.5	-32.98	17.52	-41.74	11.77576256	5.204255104	33.25908661	1.062523723	0.045178462
Neopolynoe antarctica	711479	Annelida	Phyllodocida	Polynoidae	Neopolynoe	-71.79866791	-41.47	30.32866791	-56.63433396	6.30167532	3.51292944	34.00241852	0.365642011	0.004057018
Nephtys ferruginea	173701	Annelida	Phyllodocida	Nephtyidae	Nephtys	-55	60.9129982	115.9129982	2.9564991	27.05796051	2.439266205	30.06857109	6.912851334	0.035484143
Nephtys imbricata	334143	Annelida	Phyllodocida	Nephtyidae	Nephtys	-27.15	-5.05	22.1	-16.1	18.31842613	9.138550758	34.89561844	0.463955164	0.077708364
Nephtys impressa	334144	Annelida	Phyllodocida	Nephtyidae	Nephtys	-31.90277778	-4.94	26.96277778	-18.42138889	19.32388687	8.203433037	34.77492905	0.455944866	0.069824755
Nephtys magellanica	334146	Annelida	Phyllodocida	Nephtyidae	Nephtys	-42	-41.48	0.52	-41.74	11.77576256	5.204255104	33.25908661	1.062523723	0.045178462
Nephtys monilibranchiata	1296163	Annelida	Phyllodocida	Nephtyidae	Nephtys	-28.45833333	-27.30833333	1.15	-27.88333333	15.67710686	7.539471626	34.56668854	0.417786628	0.0455692
Nephtys multicirrata	329551	Annelida	Phyllodocida	Nephtyidae	Nephtys	-17.02	-6.89	10.13	-11.955	18.32617188	6.790398598	34.97309113	0.70064038	0.086695202
Nephtys oculata	329553	Annelida	Phyllodocida	Nephtyidae	Nephtys	-41.6	-9.03	32.57	-25.315	16.7478714	8.460014343	34.63712311	0.535862923	0.051048003
Nephtys paradoxa	130365	Annelida	Phyllodocida	Nephtyidae	Nephtys	-53.8	60.73600006	114.5360001	3.46800003	27.21198654	2.265420914	30.70491791	5.535766602	0.024841247
Nephtys simoni	329561	Annelida	Phyllodocida	Nephtyidae	Nephtys	-14.22	-5.66	8.56	-9.94	19.60248375	8.661883354	34.9696312	1.337205172	0.044452872
Nereis callaona	334177	Annelida	Phyllodocida	Nereididae	Nereis	-52.55	-5.07	47.48	-28.81	15.19011021	7.670929909	34.52562714	0.424647033	0.039966442
Nereis chlorodes	329622	Annelida	Phyllodocida	Nereididae	Nereis	-44.4	-37.13	7.27	-40.765	12.50672626	5.995594978	33.39458084	1.092122078	0.038647126
Nereis delicatula	329637	Annelida	Phyllodocida	Nereididae	Nereis	-42.27	-38.25	4.02	-40.26	12.35928726	5.909416199	33.38190842	1.137240529	0.053269468
Nereis dorsolobata	329641	Annelida	Phyllodocida	Nereididae	Nereis	-34.93333333	-34.93333333	0.5	-34.93333333	13.54561138	6.4245224	34.04799652	1.520164847	0.060709734
Nereis eugeniae	173731	Annelida	Phyllodocida	Nereididae	Nereis	-60.895	-33.67	27.225	-47.2825	10.58158779	7.395100117	32.53524017	1.868512511	0.031202253
Nereis grubei	334186	Annelida	Phyllodocida	Nereididae	Nereis	-41.83	-13.73	28.1	-27.78	15.67710686	7.539471626	34.56668854	0.417786628	0.0455692
Nereis oligohalina	421048	Annelida	Phyllodocida	Nereididae	Nereis	-3.41	-3.41	0.5	-3.41	24.10492706	5.881383896	34.02119064	3.681557894	0.059909344
Nereis pannosa	334192	Annelida	Phyllodocida	Nereididae	Nereis	-12.08	-12.08	0.5	-12.08	18.51711273	7.222283363	34.99526978	0.774007082	0.0572083
Nereis pelagica	130404	Annelida	Phyllodocida	Nereididae	Nereis	-53	60.484444	113.484444	3.742222	27.33143616	2.167921066	30.04025459	7.19995594	0.029760629
Nereis splendida	334198	Annelida	Phyllodocida	Nereididae	Nereis	-6.93	-6.93	0.5	-6.93	19.1172142	9.32354641	34.68238068	2.139264107	0.082075313
Nereis veleronis	329763	Annelida	Phyllodocida	Nereididae	Nereis	-14.25	-6.94	7.31	-10.595	19.03580856	7.88088131	34.98441315	0.960074306	0.067249559
Nicolea chilensis	174960	Annelida	Terebellida	Terebellidae	Nicolea	-55.75	-50.49333333	5.25666667	-53.12166667	7.274672508	5.887751579	33.6438446	0.563845396	0.042810842
Nicolea lobulata	329792	Annelida	Terebellida	Terebellidae	Nicolea	-38.26666667	-38.26666667	0.5	-38.26666667	12.94852638	5.904125214	33.70222092	1.215549707	0.046745393
Nicolea zostericola	131508	Annelida	Terebellida	Terebellidae	Nicolea	-5.92	58.7859993	64.7059993	26.43299965	24.61329079	14.0499897	34.63672256	1.301266789	0.00134706
Nicomache lumbricalis	130311	Annelida		Maldanidae	Nicomache	-77.60333333	58.7859993	136.3893326	-9.408667015	19.59327888	8.814381599	34.92536163	1.521918297	0.044551197
Nicon maculata	173742	Annelida	Phyllodocida	Nereididae	Nicon	-76.202	-39.97	36.232	-58.086	6.30167532	3.51292944	34.00241852	0.365642011	0.004057018
Nidificaria chilensis	131212	Annelida	Sabellida	Serpulidae	Nidificaria	-56.12	-47	9.12	-51.56	7.849922657	5.82212925	33.51205444	0.654384732	0.045493823
Ninoe chilensis	329829	Annelida	Eunicida	Lumbrineridae	Ninoe	-55.44	-3.71	51.73	-29.575	14.77935886	7.203932762	34.48277664	0.425466299	0.039740507
Ninoe falklandica	329944	Annelida	Eunicida	Lumbrineridae	Ninoe	-45.875	-41.86666667	4.00833333	-43.87083334	10.91748524	5.118413925	32.91667938	1.040242076	0.022729907
Ninoe leptognatha	329951	Annelida	Eunicida	Lumbrineridae	Ninoe	-53.63	-20.2	33.43	-36.915	12.82452106	5.619706154	33.08327866	3.918038607	0.074258961
Notaulax phaeotaenia	130935	Annelida	Sabellida	Sabellidae	Notaulax	-55.44	-41.8	13.64	-48.62	9.699365616	6.178611279	33.61507034	0.691348433	0.014286521
Nothria anoculata	173786	Annelida	Eunicida	Onuphidae	Nothria	-55.78300095	-55.70000076	0.08300019	-55.74150086	7.256097317	4.086150646	33.84768677	0.430944055	0.026632002
Nothria conchylega	130467	Annelida	Eunicida	Onuphidae	Nothria	-55.78333333	59.90800095	115.6913343	2.06233381	26.88723183	2.371372223	30.54393768	7.683329582	0.040629022
Notocirrus lorum	329989	Annelida	Eunicida	Oenonidae	Notocirrus	-52.67583	-52.67583	0.5	-52.67583	7.274672508	5.887751579	33.6438446	0.563845396	0.042810842
Notocirrus virginis	334235	Annelida	Eunicida	Oenonidae	Notocirrus	-50.98	-20.2	30.78	-35.59	13.11320496	6.023190498	33.87200546	2.048144817	0.064560115
Notomastus chilensis	330006	Annelida		Capitellidae	Notomastus	-54.13333333	-28.45833333	25.675	-41.29583333	12.3065691	5.779185295	33.39276886	1.102800369	0.034446459
Notomastus hemipodus	157504	Annelida		Capitellidae	Notomastus	-5.73	48.81999969	54.54999969	21.54499985	27.29798317	10.60655212	32.90878296	6.180549622	0.007132839
Notomastus latericeus	129898	Annelida		Capitellidae	Notomastus	-77.83333333	48.56999969	126.403333	-14.63166682	17.59297371	8.518029213	34.97857666	0.45238629	0.040143419
Notomastus lineatus	129899	Annelida		Capitellidae	Notomastus	-62.483	59.90800095	122.391001	-1.287499525	24.61101913	4.63609314	33.09786224	3.793776274	0.038012173
Notomastus magnus	330013	Annelida		Capitellidae	Notomastus	-14.03	-11.77	2.26	-12.9	18.2175808	7.229086876	34.97502136	0.659453094	0.056618311
Notoproctus oculatus	335561	Annelida		Maldanidae	Notoproctus	-52.87	-52.65	0.22	-52.76	7.274672508	5.887751579	33.6438446	0.563845396	0.042810842
Novafabricia chilensis	334255	Annelida	Sabellida	Fabriciidae	Novafabricia	-33.03	-29.92	3.11	-31.475	14.76381111	7.043769836	34.40187836	0.490328938	0.049497832
Odontosyllis magnanuchalata	330082	Annelida	Phyllodocida	Syllidae	Odontosyllis	-52.97	-42.95	10.02	-47.96	10.00249577	7.299491405	32.77539444	1.285678506	0.033467524
Oenone fulgida	130451	Annelida	Eunicida	Oenonidae	Oenone	-14.23	-14.23	0.5	-14.23	17.18380547	8.402827263	34.97912216	0.429252177	0.055893593
Onuphis holobranchiata	209841	Annelida	Eunicida	Onuphidae	Onuphis	-18.47	-18.47	0.5	-18.47	19.32388687	8.203433037	34.77492905	0.455944866	0.069824755
Onuphis iridescens	334275	Annelida	Eunicida	Onuphidae	Onuphis	-53.8	60.57699966	114.3769997	3.38849983	27.21198654	2.265420914	30.70491791	5.535766602	0.024841247
Onuphis pallida	334278	Annelida	Eunicida	Onuphidae	Onuphis	-53.55	-52.63	0.92	-53.09	7.274672508	5.887751579	33.6438446	0.563845396	0.042810842
Onuphis pseudoiridescens	330149	Annelida	Eunicida	Onuphidae	Onuphis	-53.82167053	-34.97	18.85167053	-44.39583527	10.54713345	5.152373314	33.08545303	0.865008593	0.030091012
Ophelia bipartita	173901	Annelida		Opheliidae	Ophelia	-55	-32.75	22.25	-43.875	10.91748524	5.118413925	32.91667938	1.040242076	0.022729907
Ophelia praetiosa	334290	Annelida		Opheliidae	Ophelia	-45.82	-32.03	13.79	-38.925	12.75743675	5.932860374	33.62480164	1.223997593	0.059162412
Ophelina breviata	130502	Annelida		Opheliidae	Ophelina	-77.85125	53.20999908	131.0612491	-12.32062546	18.51711273	7.222283363	34.99526978	0.774007082	0.0572083
Ophelina delapidans	335118	Annelida		Opheliidae	Ophelina	-61.36	-42.93	18.43	-52.145	7.849922657	5.82212925	33.51205444	0.654384732	0.045493823
Ophelina gymnopyge	888238	Annelida		Opheliidae	Ophelina	-63.5	-47.8	15.7	-55.65	7.256097317	4.086150646	33.84768677	0.430944055	0.026632002
Ophelina nematoides	853630	Annelida		Opheliidae	Ophelina	-54.92	-41.5	13.42	-48.21	10.01951313	6.471673965	33.55550766	0.764335513	0.016148901
Ophelina scaphigera	853244	Annelida		Opheliidae	Ophelina	-54.858	-23.65	31.208	-39.254	12.36161995	5.750505447	33.49502563	1.358638644	0.069029205
Ophelina syringopyge	853654	Annelida		Opheliidae	Ophelina	-74.53333333	-19.58	54.95333333	-47.05666667	10.58158779	7.395100117	32.53524017	1.868512511	0.031202253
Ophioglycera eximia	334303	Annelida	Phyllodocida	Goniadidae	Ophioglycera	-52.67583	-38.27	14.40583	-45.472915	10.78569603	6.156457901	33.45367432	0.905080378	0.040200792
Ophryotrocha claparedei	330198	Annelida	Eunicida	Dorvilleidae	Ophryotrocha	-73.81700134	-52.66699982	21.15000152	-63.24200058	-0.914931118	2.992162228	33.93319702	2.079941511	0.007568273
Oriopsis alata	130938	Annelida	Sabellida	Sabellidae	Oriopsis	-20.2	-18.47	1.73	-19.335	18.8091774	7.957103729	34.71614075	0.831389129	0.068113126
Oriopsis alatoides	329843	Annelida	Sabellida	Sabellidae	Oriopsis	-33.67	-33.67	0.5	-33.67	13.8062458	6.645619392	34.14675522	1.0641222	0.058987219
Oriopsis ehlersi	329854	Annelida	Sabellida	Sabellidae	Oriopsis	-53.68	-50.49	3.19	-52.085	7.849922657	5.82212925	33.51205444	0.654384732	0.045493823
Oriopsis limbata	174566	Annelida	Sabellida	Sabellidae	Oriopsis	-71.3083	-23.73	47.5783	-47.51915	10.00249577	7.299491405	32.77539444	1.285678506	0.033467524
Oriopsis magellanica	329858	Annelida	Sabellida	Sabellidae	Oriopsis	-54.92	-53	1.92	-53.96	7.220495224	4.027171135	33.76667023	0.499588996	0.025729893
Oriopsis taltalensis	329864	Annelida	Sabellida	Sabellidae	Oriopsis	-53.57	-53.33	0.24	-53.45	7.220495224	4.027171135	33.76667023	0.499588996	0.025729893
Owenia collaris	334327	Annelida		Oweniidae	Owenia	-37.15	54.31999969	91.46999969	8.584999845	27.58145142	5.777727127	31.04764366	6.685311317	0.030760875
Owenia fusiformis	130544	Annelida		Oweniidae	Owenia	-6.732999802	60.79199982	67.52499962	27.02950001	24.30916405	15.02866173	34.69714737	1.366040826	0.001337418
Oxydromus furcatus	710692	Annelida	Phyllodocida	Hesionidae	Oxydromus	-13.26	-5.69	7.57	-9.475	19.59327888	8.814381599	34.92536163	1.521918297	0.044551197
Oxydromus pugettensis	710706	Annelida	Phyllodocida	Hesionidae	Oxydromus	-5.08	52.59999847	57.67999847	23.75999924	23.16809654	11.07712555	33.95100021	1.896640658	0.001609438
Paleanotus chrysolepis	129934	Annelida	Phyllodocida	Chrysopetalidae	Paleanotus	-55.52	-11.77	43.75	-33.645	13.8062458	6.645619392	34.14675522	1.0641222	0.058987219
Palola edentulum	335337	Annelida	Eunicida	Eunicidae	Palola	-53.17	-48	5.17	-50.585	9.147007942	5.483434677	33.73273849	0.535906672	0.00798195
Paradialychone paracincta	558746	Annelida	Sabellida	Sabellidae	Paradialychone	-15.35	-5.05	10.3	-10.2	19.09452057	8.184610367	34.98751068	1.11914289	0.058517881
Paraehlersia kawesqar	1026391	Annelida	Phyllodocida	Syllidae	Paraehlersia	-50.27694444	-50.27694444	0.5	-50.27694444	8.902104378	5.9132061	33.55160141	0.80477488	0.036003113
Paralaeospira aggregata	155210	Annelida	Sabellida	Serpulidae	Paralaeospira	-33.62	-33.62	0.5	-33.62	13.8062458	6.645619392	34.14675522	1.0641222	0.058987219
Paralaeospira levinseni	174710	Annelida	Sabellida	Serpulidae	Paralaeospira	-27.15	-27.15	0.5	-27.15	15.67710686	7.539471626	34.56668854	0.417786628	0.0455692
Paralaeospira patagonica	174711	Annelida	Sabellida	Serpulidae	Paralaeospira	-55.52	-55.52	0.5	-55.52	7.256097317	4.086150646	33.84768677	0.430944055	0.026632002
Paramphinome australis	172958	Annelida	Amphinomida	Amphinomidae	Paramphinome	-77.98300171	-27.15	50.83300171	-52.56650086	7.274672508	5.887751579	33.6438446	0.563845396	0.042810842
Paraninoe antarctica	173552	Annelida	Eunicida	Lumbrineridae	Paraninoe	-77.33000183	-55.78333333	21.5466685	-66.55666758	-0.911222935	3.343084097	32.94397354	5.488199711	0.008588405
Parapionosyllis brevicirra	131336	Annelida	Phyllodocida	Syllidae	Parapionosyllis	-45.03	-34.93	10.1	-39.98	12.26620865	5.724689484	33.52485657	1.155401587	0.060500871
Paraprionospio pinnata	131140	Annelida	Spionida	Spionidae	Paraprionospio	-45.17	52.59999847	97.76999847	3.714999235	27.33143616	2.167921066	30.04025459	7.19995594	0.029760629
Parasabella leucaspis	530923	Annelida	Sabellida	Sabellidae	Parasabella	-13.26	-3.42	9.84	-8.34	19.44612312	9.230379105	34.86561966	1.929640889	0.04974163
Paratyposyllis paurocirrata	330399	Annelida	Phyllodocida	Syllidae	Paratyposyllis	-50.65	-41.77	8.88	-46.21	10.67534161	6.318606377	33.51934433	0.978761733	0.039414611
Parautolytus fasciatus	330400	Annelida	Phyllodocida	Syllidae	Parautolytus	-54.92	-52.17	2.75	-53.545	7.220495224	4.027171135	33.76667023	0.499588996	0.025729893
Pareurythoe californica	334404	Annelida	Amphinomida	Amphinomidae	Pareurythoe	-5.06	-5.02	0.04	-5.04	19.63628578	9.293107986	34.43258667	3.242148876	0.053323325
Pareurythoe chilensis	334405	Annelida	Amphinomida	Amphinomidae	Pareurythoe	-52.93299866	-23.64333333	29.28966533	-38.288166	12.94852638	5.904125214	33.70222092	1.215549707	0.046745393
Parexogone minuscula	943464	Annelida	Phyllodocida	Syllidae	Parexogone	-71.30666667	-39.97	31.33666667	-55.63833334	16.93052302	7.690118591	34.50680916	1.176073385	0.060591227
Parexogone parahebes	1039346	Annelida	Phyllodocida	Syllidae	Parexogone	-38.265	-27.15	11.115	-32.7075	14.21823978	6.836554527	34.1778183	0.894592822	0.051731002
Parheteromastides multioculatus	330411	Annelida		Capitellidae	Parheteromastides	-9.03	-9.03	0.5	-9.03	19.59327888	8.814381599	34.92536163	1.521918297	0.044551197
Pectinaria chilensis	334420	Annelida	Terebellida	Pectinariidae	Pectinaria	-54	-3.41	50.59	-28.705	15.19011021	7.670929909	34.52562714	0.424647033	0.039966442
Pelagobia longicirrata	130219	Annelida	Phyllodocida	Lopadorrhynchidae	Pelagobia	-77.5167	59.595	137.1117	-8.96085	19.09833908	8.849849701	34.8873291	1.721509457	0.059186511
Perinereis falklandica	334440	Annelida	Phyllodocida	Nereididae	Perinereis	-54.87	-20.2	34.67	-37.535	12.81302166	5.887133598	33.74922562	1.813604832	0.050464425
Perinereis gualpensis	330470	Annelida	Phyllodocida	Nereididae	Perinereis	-53.04	-18.47	34.57	-35.755	13.11320496	6.023190498	33.87200546	2.048144817	0.064560115
Perinereis helleri	334442	Annelida	Phyllodocida	Nereididae	Perinereis	-43	-18.47	24.53	-30.735	14.62775135	7.125533104	34.4394455	0.466873556	0.049624007
Perinereis longidonta	1046167	Annelida	Phyllodocida	Nereididae	Perinereis	-54.9	-20.2	34.7	-37.55	12.81302166	5.887133598	33.74922562	1.813604832	0.050464425
Perinereis nuntia	130411	Annelida	Phyllodocida	Nereididae	Perinereis	-5.73	-3.41	2.32	-4.57	19.63628578	9.293107986	34.43258667	3.242148876	0.053323325
Perinereis pseudocamiguina	334450	Annelida	Phyllodocida	Nereididae	Perinereis	-53.68	-33.67	20.01	-43.675	10.91748524	5.118413925	32.91667938	1.040242076	0.022729907
Perinereis rookeri	732744	Annelida	Phyllodocida	Nereididae	Perinereis	-3.43	-3.43	0.5	-3.43	24.10492706	5.881383896	34.02119064	3.681557894	0.059909344
Perkinsiana antarctica	174568	Annelida	Sabellida	Sabellidae	Perkinsiana	-66.9	-41.77	25.13	-54.335	7.562450886	4.355294704	33.77160645	0.493006289	0.024429793
Perkinsiana corcovadensis	1006772	Annelida	Sabellida	Sabellidae	Perkinsiana	-54.87	-54.82	0.05	-54.845	7.474797726	4.032822609	33.84926605	0.422176272	0.010131007
Perkinsiana magalhaensis	334461	Annelida	Sabellida	Sabellidae	Perkinsiana	-76.775	-20.2	56.575	-48.4875	10.01951313	6.471673965	33.55550766	0.764335513	0.016148901
Perkinsyllis longisetosa	761466	Annelida	Phyllodocida	Syllidae	Perkinsyllis	-40.9	-40.9	0.5	-40.9	12.50672626	5.995594978	33.39458084	1.092122078	0.038647126
Pettiboneia wui	330509	Annelida	Eunicida	Dorvilleidae	Pettiboneia	-53.04	-42.93	10.11	-47.985	10.00249577	7.299491405	32.77539444	1.285678506	0.033467524
Phalacrophorus pictus	209714	Annelida	Phyllodocida	Iospilidae	Phalacrophorus	-68.196	56	124.196	-6.098	19.75290108	9.630253792	34.70415497	2.441767216	0.082043886
Pharyngocirrus sonomacus	1345984	Annelida		Saccocirridae	Pharyngocirrus	-54	-48	6	-51	9.147007942	5.483434677	33.73273849	0.535906672	0.00798195
Pherusa heteropapillata	330527	Annelida	Terebellida	Flabelligeridae	Pherusa	-45.3	-45	0.3	-45.15	10.78569603	6.156457901	33.45367432	0.905080378	0.040200792
Pherusa kerguelarum	173288	Annelida	Terebellida	Flabelligeridae	Pherusa	-55.3	-41.77	13.53	-48.535	9.699365616	6.178611279	33.61507034	0.691348433	0.014286521
Pherusa tumbensis	330532	Annelida	Terebellida	Flabelligeridae	Pherusa	-55.87	-41.65	14.22	-48.76	9.699365616	6.178611279	33.61507034	0.691348433	0.014286521
Pholoe polymorpha	534507	Annelida	Phyllodocida	Sigalionidae	Pholoe	-54	-42	12	-48	10.00249577	7.299491405	32.77539444	1.285678506	0.033467524
Pholoides asperus	334498	Annelida	Phyllodocida	Sigalionidae	Pholoides	-23.73	60.7120018	84.4420018	18.4910009	26.73363495	6.490930557	34.28030777	1.640543222	0.001228748
Phragmatopoma virgini	330551	Annelida		Sabellariidae	Phragmatopoma	-55.44	-5.08	50.36	-30.26	14.55631447	7.075744629	34.46537399	0.476396561	0.045183424
Phyllochaetopterus socialis	129920	Annelida		Chaetopteridae	Phyllochaetopterus	-55.02	-39.97	15.05	-47.495	10.58158779	7.395100117	32.53524017	1.868512511	0.031202253
Phyllochaetopterus verrilli	330566	Annelida		Chaetopteridae	Phyllochaetopterus	-45	-45	0.5	-45	10.9264555	6.183121681	33.48935699	0.796578944	0.03210298
Phyllodoce basalis	536453	Annelida	Phyllodocida	Phyllodocidae	Phyllodoce	-41.85	-39.96666667	1.88333333	-40.90833334	12.50672626	5.995594978	33.39458084	1.092122078	0.038647126
Phyllodoce bulbosa	330575	Annelida	Phyllodocida	Phyllodocidae	Phyllodoce	-55.03	-20.23	34.8	-37.63	12.81302166	5.887133598	33.74922562	1.813604832	0.050464425
Phyllodoce callaona	330576	Annelida	Phyllodocida	Phyllodocidae	Phyllodoce	-12.08	-12.08	0.5	-12.08	18.51711273	7.222283363	34.99526978	0.774007082	0.0572083
Phyllodoce latifrons	330603	Annelida	Phyllodocida	Phyllodocidae	Phyllodoce	-3.98	-3.98	0.5	-3.98	22.85126877	6.267026901	34.24352264	3.137643814	0.042682823
Phyllodoce longipes	130673	Annelida	Phyllodocida	Phyllodocidae	Phyllodoce	-72.31666565	48.984	121.3006657	-11.66633283	18.32617188	6.790398598	34.97309113	0.70064038	0.086695202
Phyllodoce madeirensis	130677	Annelida	Phyllodocida	Phyllodocidae	Phyllodoce	-77.7333	48.31499863	126.0482986	-14.70915069	17.59297371	8.518029213	34.97857666	0.45238629	0.040143419
Phyllodoce parvula	330620	Annelida	Phyllodocida	Phyllodocidae	Phyllodoce	-13.26	-5.08	8.18	-9.17	19.59327888	8.814381599	34.92536163	1.521918297	0.044551197
Phyllodoce patagonica	536464	Annelida	Phyllodocida	Phyllodocidae	Phyllodoce	-77.83333333	-5.78	72.05333333	-41.80666667	11.77576256	5.204255104	33.25908661	1.062523723	0.045178462
Phyllodoce truncata	334515	Annelida	Phyllodocida	Phyllodocidae	Phyllodoce	-45	-42.275	2.725	-43.6375	10.91748524	5.118413925	32.91667938	1.040242076	0.022729907
Phylo felix	244666	Annelida		Orbiniidae	Phylo	-64.8172226	54.29999924	119.1172218	-5.25861168	19.63628578	9.293107986	34.43258667	3.242148876	0.053323325
Pilargis berkeleyae	334520	Annelida	Phyllodocida	Pilargidae	Pilargis	-9.37	54.29999924	63.66999924	22.46499962	27.09493256	11.26198578	31.92135811	8.305131912	0.013193506
Pilargis maculata	330655	Annelida	Phyllodocida	Pilargidae	Pilargis	-17.6	48.81999969	66.41999969	15.60999985	28.18438148	5.164697647	33.27402878	2.526980877	0.023523856
Pilargis rozbaczyloi	390390	Annelida	Phyllodocida	Pilargidae	Pilargis	-52.93	-23.0725	29.8575	-38.00125	12.94852638	5.904125214	33.70222092	1.215549707	0.046745393
Pileolaria berkeleyana	131218	Annelida	Sabellida	Serpulidae	Pileolaria	-55.52	-36.82	18.7	-46.17	10.67534161	6.318606377	33.51934433	0.978761733	0.039414611
Pionosyllis comosa	174851	Annelida	Phyllodocida	Syllidae	Pionosyllis	-71.3083	-53.71	17.5983	-62.50915	-1.070907235	2.650100946	33.87763977	2.45015192	0.006467244
Piromis arenosus	209902	Annelida	Terebellida	Flabelligeridae	Piromis	-5.08	-5.08	0.5	-5.08	19.63628578	9.293107986	34.43258667	3.242148876	0.053323325
Pisione koepkei	330726	Annelida	Phyllodocida	Sigalionidae	Pisione	-33.27	-33.27	0.5	-33.27	14.0279026	6.667200089	34.07957458	1.150562644	0.055826448
Pisione oerstedii	155097	Annelida	Phyllodocida	Sigalionidae	Pisione	-23.64333333	-9.36	14.28333333	-16.50166667	19.03175735	9.496055603	34.84716797	0.500595331	0.08297918
Pisionella hancocki	330744	Annelida	Phyllodocida	Sigalionidae	Pisionella	-14.23	-12.12	2.11	-13.175	18.08516121	7.182035446	34.99317551	0.565857232	0.060427114
Pista brevibranchiata	330754	Annelida	Terebellida	Terebellidae	Pista	-42.5929985	54.31999969	96.91299819	5.863500595	28.10837173	3.569749832	32.53761292	4.112858295	0.01003249
Pista breviuncinata	330755	Annelida	Terebellida	Terebellidae	Pista	-43.12	-30.25	12.87	-36.685	12.82452106	5.619706154	33.08327866	3.918038607	0.074258961
Pista corrientis	174910	Annelida	Terebellida	Terebellidae	Pista	-77.7667	-20.9	56.8667	-49.33335	9.546689034	6.242679119	33.54798126	0.682953358	0.028578103
Pista cristata	131516	Annelida	Terebellida	Terebellidae	Pista	-74.71833333	60.73600006	135.4543334	-6.991166635	19.1172142	9.32354641	34.68238068	2.139264107	0.082075313
Pista mirabilis	131520	Annelida	Terebellida	Terebellidae	Pista	-77.7333	-13.26	64.4733	-45.49665	10.78569603	6.156457901	33.45367432	0.905080378	0.040200792
Pista parapacifica	330777	Annelida	Terebellida	Terebellidae	Pista	-29.95666667	-29.95666667	0.5	-29.95666667	14.77935886	7.203932762	34.48277664	0.425466299	0.039740507
Platynereis australis	334555	Annelida	Phyllodocida	Nereididae	Platynereis	-53	-5.65	47.35	-29.325	14.94105148	7.384624481	34.50650024	0.429586917	0.040711619
Platynereis bicanaliculata	334557	Annelida	Phyllodocida	Nereididae	Platynereis	-14.28	60.484444	74.764444	23.102222	25.24528694	10.3560276	34.13471985	1.946316838	0.00136135
Platynereis dumerilii	130417	Annelida	Phyllodocida	Nereididae	Platynereis	-55.02	-23.65	31.37	-39.335	12.36161995	5.750505447	33.49502563	1.358638644	0.069029205
Plotohelmis tenuis	129755	Annelida	Phyllodocida	Phyllodocidae	Plotohelmis	-6.066999912	60.1267	66.19369991	27.02985004	24.30916405	15.02866173	34.69714737	1.366040826	0.001337418
Podarkeopsis brevipalpa	157532	Annelida	Phyllodocida	Hesionidae	Podarkeopsis	-5.07	61.19100189	66.26100189	28.06050095	17.86622047	10.001544	33.54596329	0.804553866	0.025671924
Podarkeopsis galangaui	130196	Annelida	Phyllodocida	Hesionidae	Podarkeopsis	-5.97	-3.73	2.24	-4.85	19.63628578	9.293107986	34.43258667	3.242148876	0.053323325
Polycirrus chilensis	330869	Annelida	Terebellida	Terebellidae	Polycirrus	-55.48	-20.18	35.3	-37.83	12.81302166	5.887133598	33.74922562	1.813604832	0.050464425
Polycirrus hamiltoni	330876	Annelida	Terebellida	Terebellidae	Polycirrus	-33.62	-33.62	0.5	-33.62	13.8062458	6.645619392	34.14675522	1.0641222	0.058987219
Polycirrus hesslei	330877	Annelida	Terebellida	Terebellidae	Polycirrus	-53.65	-52.11666667	1.53333333	-52.88333334	7.274672508	5.887751579	33.6438446	0.563845396	0.042810842
Polycirrus kerguelensis	174916	Annelida	Terebellida	Terebellidae	Polycirrus	-68.5	49.098317	117.598317	-9.7008415	19.60248375	8.661883354	34.9696312	1.337205172	0.044452872
Polycirrus plumosus	131534	Annelida	Terebellida	Terebellidae	Polycirrus	-53.17	-53.17	0.5	-53.17	7.274672508	5.887751579	33.6438446	0.563845396	0.042810842
Polydora aggregata	157535	Annelida	Spionida	Spionidae	Polydora	-18.03	-11.77	6.26	-14.9	17.59297371	8.518029213	34.97857666	0.45238629	0.040143419
Polydora bioccipitalis	334571	Annelida	Spionida	Spionidae	Polydora	-42.45	-42.45	0.5	-42.45	11.89082718	5.705497742	33.24828339	1.070292354	0.031037251
Polydora ecuadoriana	330916	Annelida	Spionida	Spionidae	Polydora	-17.94	-2.191109896	15.7488901	-10.06555495	19.09452057	8.184610367	34.98751068	1.11914289	0.058517881
Polydora rickettsi	330949	Annelida	Spionida	Spionidae	Polydora	-33.03	-20.23	12.8	-26.63	16.36066628	8.104524612	34.61471558	0.404272854	0.052658901
Polydora websteri	153847	Annelida	Spionida	Spionidae	Polydora	-13.26	-2.191109896	11.0688901	-7.725554948	19.34900856	9.466403961	34.79802704	1.965324759	0.047758039
Polyeunoa laevis	174391	Annelida	Phyllodocida	Polynoidae	Polyeunoa	-77.7667	-40.03	37.7367	-58.89835	-0.327202708	3.64490366	33.92170334	1.231363416	0.004908075
Polynoe veleronis	331027	Annelida	Phyllodocida	Polynoidae	Polynoe	-14.29	-14.27	0.02	-14.28	17.18380547	8.402827263	34.97912216	0.429252177	0.055893593
Potamilla antarctica	174573	Annelida	Sabellida	Sabellidae	Potamilla	-77.7333	-53.65	24.0833	-65.69165	-0.911222935	3.343084097	32.94397354	5.488199711	0.008588405
Praxillella gracilis	130324	Annelida		Maldanidae	Praxillella	-50	60.72999954	110.7299995	5.36499977	27.97416687	3.499914169	32.54320145	4.20386982	0.008958851
Praxillella kerguelensis	334621	Annelida		Maldanidae	Praxillella	-53.57	-37.48	16.09	-45.525	10.67534161	6.318606377	33.51934433	0.978761733	0.039414611
Prionospio chilensis	1379353	Annelida	Spionida	Spionidae	Prionospio	-12.13	-12.13	0.5	-12.13	18.51711273	7.222283363	34.99526978	0.774007082	0.0572083
Prionospio ehlersi	131156	Annelida	Spionida	Spionidae	Prionospio	-41.5	-5.03	36.47	-23.265	17.5889473	8.811386108	34.62764359	1.228555799	0.052818861
Prionospio jubata	331132	Annelida	Spionida	Spionidae	Prionospio	-42.4	48.90000153	91.30000153	3.250000765	27.21198654	2.265420914	30.70491791	5.535766602	0.024841247
Prionospio multibranchiata	131160	Annelida	Spionida	Spionidae	Prionospio	-5.6	48.995	54.595	21.6975	27.29798317	10.60655212	32.90878296	6.180549622	0.007132839
Prionospio orensanzi	1460221	Annelida	Spionida	Spionidae	Prionospio	-55.68	-49.47	6.21	-52.575	7.274672508	5.887751579	33.6438446	0.563845396	0.042810842
Prionospio patagonica	174820	Annelida	Spionida	Spionidae	Prionospio	-54.13333333	-45.325	8.80833333	-49.72916667	8.886916161	6.144117355	33.54056931	0.782814264	0.045378022
Prionospio perkinsi	558840	Annelida	Spionida	Spionidae	Prionospio	-5.72	-5.72	0.5	-5.72	19.54950905	9.670193672	34.57302475	2.933817863	0.054817032
Prionospio peruana	338538	Annelida	Spionida	Spionidae	Prionospio	-53.3	-3.5	49.8	-28.4	15.32149887	7.305641174	34.55495834	0.425658405	0.051914297
Prionospio pygmaeus	338539	Annelida	Spionida	Spionidae	Prionospio	-5.78	9.834719658	15.61471966	2.027359829	26.88723183	2.371372223	30.54393768	7.683329582	0.040629022
Prionospio steenstrupi	131164	Annelida	Spionida	Spionidae	Prionospio	-37.48	61.19100189	98.67100189	11.85550095	28.11751556	4.780755997	32.19015121	3.71656394	0.034528155
Proceraea micropedata	762012	Annelida	Phyllodocida	Syllidae	Proceraea	-53.65	-12.11	41.54	-32.88	14.21823978	6.836554527	34.1778183	0.894592822	0.051731002
Prochaetoparia brevis	174246	Annelida	Phyllodocida	Phyllodocidae	Prochaetoparia	-41.6	-41.6	0.5	-41.6	11.77576256	5.204255104	33.25908661	1.062523723	0.045178462
Proclea graffii	157545	Annelida	Terebellida	Terebellidae	Proclea	-63.5	47.99000168	111.4900017	-7.75499916	19.34900856	9.466403961	34.79802704	1.965324759	0.047758039
Prosphaerosyllis brandhorsti	195975	Annelida	Phyllodocida	Syllidae	Prosphaerosyllis	-54	53.18999863	107.1899986	-0.405000685	25.56870651	3.459651947	32.73178482	4.562963009	0.032425184
Prosphaerosyllis kerguelensis	1039353	Annelida	Phyllodocida	Syllidae	Prosphaerosyllis	-53.65	-53.65	0.5	-53.65	7.220495224	4.027171135	33.76667023	0.499588996	0.025729893
Prosphaerosyllis sublaevis	1039355	Annelida	Phyllodocida	Syllidae	Prosphaerosyllis	-55.42	-33.03	22.39	-44.225	10.54713345	5.152373314	33.08545303	0.865008593	0.030091012
Protoaricia pigmentata	329932	Annelida		Orbiniidae	Protoaricia	-5.81	-5.65	0.16	-5.73	19.54950905	9.670193672	34.57302475	2.933817863	0.054817032
Protoariciella heterosetosa	329934	Annelida		Orbiniidae	Protoariciella	-47.8	-32.75	15.05	-40.275	12.35928726	5.909416199	33.38190842	1.137240529	0.053269468
Protoariciella parauncinata	329936	Annelida		Orbiniidae	Protoariciella	-33.42	-25.42	8	-29.42	14.94105148	7.384624481	34.50650024	0.429586917	0.040711619
Protoariciella uncinata	244671	Annelida		Orbiniidae	Protoariciella	-13.28	-10.33	2.95	-11.805	18.32617188	6.790398598	34.97309113	0.70064038	0.086695202
Protocirrineris chrysoderma	129975	Annelida	Terebellida	Cirratulidae	Protocirrineris	-55.75	-42.08	13.67	-48.915	9.699365616	6.178611279	33.61507034	0.691348433	0.014286521
Protolaeospira eximia	608027	Annelida	Sabellida	Serpulidae	Protolaeospira	-27.15	-27.15	0.5	-27.15	15.67710686	7.539471626	34.56668854	0.417786628	0.0455692
Protolaeospira tricostalis	608054	Annelida	Sabellida	Serpulidae	Protolaeospira	-55.52	-55.17	0.35	-55.345	7.094127178	4.236824512	33.83803177	0.426625788	0.014296603
Protomystides confusa	331325	Annelida	Phyllodocida	Phyllodocidae	Protomystides	-45	-11.77	33.23	-28.385	15.32149887	7.305641174	34.55495834	0.425658405	0.051914297
Protomystides lanceolata	331328	Annelida	Phyllodocida	Phyllodocidae	Protomystides	-14.28	-9.03	5.25	-11.655	18.32617188	6.790398598	34.97309113	0.70064038	0.086695202
Protula tubularia	131035	Annelida	Sabellida	Serpulidae	Protula	-29.92	-23.65	6.27	-26.785	16.36066628	8.104524612	34.61471558	0.404272854	0.052658901
Psamathe ancuda	334647	Annelida	Phyllodocida	Hesionidae	Psamathe	-43.81666667	-41.86666667	1.95	-42.84166667	11.64260674	5.509409904	33.15225983	1.218823671	0.028045028
Psamathe fusca	152249	Annelida	Phyllodocida	Hesionidae	Psamathe	-42.5929985	53.13999939	95.73299789	5.273500445	27.97416687	3.499914169	32.54320145	4.20386982	0.008958851
Pseudonereis gallapagensis	209794	Annelida	Phyllodocida	Nereididae	Pseudonereis	-55.74	-5.08	50.66	-30.41	14.55631447	7.075744629	34.46537399	0.476396561	0.045183424
Pseudonereis noodti	334670	Annelida	Phyllodocida	Nereididae	Pseudonereis	-10.33	-10.33	0.5	-10.33	19.09452057	8.184610367	34.98751068	1.11914289	0.058517881
Pseudonereis variegata	209792	Annelida	Phyllodocida	Nereididae	Pseudonereis	-55.52	-10.55	44.97	-33.035	14.0279026	6.667200089	34.07957458	1.150562644	0.055826448
Pseudopotamilla polyophthalma	331425	Annelida	Sabellida	Sabellidae	Pseudopotamilla	-55.2	-52.94	2.26	-54.07	7.562450886	4.355294704	33.77160645	0.493006289	0.024429793
Pseudovermilia occidentalis	131036	Annelida	Sabellida	Serpulidae	Pseudovermilia	-6.967000008	-2.191109896	4.775890112	-4.579054952	19.63628578	9.293107986	34.43258667	3.242148876	0.053323325
Rhodine antarctica	173635	Annelida		Maldanidae	Rhodine	-74.46833333	-18.5	55.96833333	-46.48416667	10.67534161	6.318606377	33.51934433	0.978761733	0.039414611
Rhodine loveni	130331	Annelida		Maldanidae	Rhodine	-36.52	-18.5	18.02	-27.51	15.67710686	7.539471626	34.56668854	0.417786628	0.0455692
Rhynchonereella angelini	416504	Annelida	Phyllodocida	Phyllodocidae	Rhynchonereella	-16.81699944	50.031	66.84799944	16.60700028	28.9355545	4.44486618	33.20693207	2.991430998	0.010026919
Rhynchonereella gracilis	155413	Annelida	Phyllodocida	Phyllodocidae	Rhynchonereella	-3.549999952	48.53300095	52.0830009	22.4915005	27.09493256	11.26198578	31.92135811	8.305131912	0.013193506
Rhynchonereella petersii	129761	Annelida	Phyllodocida	Phyllodocidae	Rhynchonereella	-16.58300018	-11.94999981	4.63300037	-14.2665	17.18380547	8.402827263	34.97912216	0.429252177	0.055893593
Rhynchospio glutaea	174830	Annelida	Spionida	Spionidae	Rhynchospio	-61.30833333	59.21099854	120.5193319	-1.048667395	24.61101913	4.63609314	33.09786224	3.793776274	0.038012173
Romanchella perrieri	597478	Annelida	Sabellida	Serpulidae	Romanchella	-55.08	-55.08	0.5	-55.08	7.094127178	4.236824512	33.83803177	0.426625788	0.014296603
Romanchella pustulata	212954	Annelida	Sabellida	Serpulidae	Romanchella	-55.52	-52.3	3.22	-53.91	7.220495224	4.027171135	33.76667023	0.499588996	0.025729893
Sabella pusilla	331608	Annelida	Sabellida	Sabellidae	Sabella	-42.95	-42.95	0.5	-42.95	11.64260674	5.509409904	33.15225983	1.218823671	0.028045028
Sabellaria bella	334710	Annelida		Sabellariidae	Sabellaria	-14.28	-5.6	8.68	-9.94	19.60248375	8.661883354	34.9696312	1.337205172	0.044452872
Sabellaria gracilis	331644	Annelida		Sabellariidae	Sabellaria	-3.42	-3.42	0.5	-3.42	24.10492706	5.881383896	34.02119064	3.681557894	0.059909344
Sabellaria nanella	331655	Annelida		Sabellariidae	Sabellaria	-11.77	-11.77	0.5	-11.77	18.32617188	6.790398598	34.97309113	0.70064038	0.086695202
Sagitella kowalewskii	155459	Annelida	Phyllodocida	Typhloscolecidae	Sagitella	-62.8378	6.532999992	69.37079999	-28.1524	15.32149887	7.305641174	34.55495834	0.425658405	0.051914297
Salvatoria limbata	195989	Annelida	Phyllodocida	Syllidae	Salvatoria	-38.27	-29.96	8.31	-34.115	13.92242146	6.558939934	34.17303848	1.308953285	0.056817539
Salvatoria rhopalophora	1045809	Annelida	Phyllodocida	Syllidae	Salvatoria	-64.80000305	-42.08	22.72000305	-53.44000153	7.220495224	4.027171135	33.76667023	0.499588996	0.025729893
Samythopsis grubei	331202	Annelida	Terebellida	Ampharetidae	Samythopsis	-55.02	-49.1	5.92	-52.06	7.849922657	5.82212925	33.51205444	0.654384732	0.045493823
Scalibregma inflatum	130980	Annelida		Scalibregmatidae	Scalibregma	-77.83333333	60.7120018	138.5453351	-8.560665765	19.09833908	8.849849701	34.8873291	1.721509457	0.059186511
Scalibregmides chilensis	331678	Annelida		Scalibregmatidae	Scalibregmides	-45.72	-44.97	0.75	-45.345	10.78569603	6.156457901	33.45367432	0.905080378	0.040200792
Schistomeringos annulata	334727	Annelida	Eunicida	Dorvilleidae	Schistomeringos	-13.26	53.18999863	66.44999863	19.96499932	27.27936172	8.578828812	33.75429153	3.37266469	0.006679658
Schistomeringos longicornis	334731	Annelida	Eunicida	Dorvilleidae	Schistomeringos	-52.95	48.83499908	101.7849991	-2.05750046	23.76268959	5.704341888	33.28693771	3.867429495	0.050052084
Scolelepis carrascoi	331724	Annelida	Spionida	Spionidae	Scolelepis	-36.5833	-36.5833	0.5	-36.5833	12.82452106	5.619706154	33.08327866	3.918038607	0.074258961
Scolelepis quinquedentata	596994	Annelida	Spionida	Spionidae	Scolelepis	-54.92	-38.265	16.655	-46.5925	10.58158779	7.395100117	32.53524017	1.868512511	0.031202253
Scolelepis brevibranchia	331731	Annelida	Spionida	Spionidae	Scolelepis	-54.87	-54.84	0.03	-54.855	7.474797726	4.032822609	33.84926605	0.422176272	0.010131007
Scolelepis crenulata	331732	Annelida	Spionida	Spionidae	Scolelepis	-55.02	-52.17	2.85	-53.595	7.220495224	4.027171135	33.76667023	0.499588996	0.025729893
Scolelepis squamata	157566	Annelida	Spionida	Spionidae	Scolelepis	-13.28	-13.23	0.05	-13.255	18.08516121	7.182035446	34.99317551	0.565857232	0.060427114
Scolelepis anakenae	331747	Annelida	Spionida	Spionidae	Scolelepis	-55.74	-33.62	22.12	-44.68	10.9264555	6.183121681	33.48935699	0.796578944	0.03210298
Scolelepis chilensis	863020	Annelida	Spionida	Spionidae	Scolelepis	-53.33	-5.6	47.73	-29.465	14.94105148	7.384624481	34.50650024	0.429586917	0.040711619
Scoletoma brevicirra	413988	Annelida	Eunicida	Lumbrineridae	Scoletoma	-53.65	9.961110115	63.61111012	-21.84444494	18.32202148	8.130025864	34.78255081	0.496117055	0.056639433
Scoletoma tetraura	130265	Annelida	Eunicida	Lumbrineridae	Scoletoma	-52.67583	48.518	101.19383	-2.078915	23.76268959	5.704341888	33.28693771	3.867429495	0.050052084
Scoloplos armiger	130537	Annelida		Orbiniidae	Scoloplos	-55.03	60.70899963	115.7389996	2.839499815	27.05796051	2.439266205	30.06857109	6.912851334	0.035484143
Serpula narconensis	174663	Annelida	Sabellida	Serpulidae	Serpula	-78.40000153	-42	36.40000153	-60.20000077	-0.327202708	3.64490366	33.92170334	1.231363416	0.004908075
Serpula vermicularis	131051	Annelida	Sabellida	Serpulidae	Serpula	-64.9333	60.484444	125.417744	-2.224428	23.76268959	5.704341888	33.28693771	3.867429495	0.050052084
Shinkai robusta	580000	Annelida	Phyllodocida	Chrysopetalidae	Shinkai	-43	-18.65	24.35	-30.825	14.62775135	7.125533104	34.4394455	0.466873556	0.049624007
Showapolynoe marmorata	607193	Annelida	Phyllodocida	Polynoidae	Showapolynoe	-43.96666667	-43.65	0.31666667	-43.80833334	10.91748524	5.118413925	32.91667938	1.040242076	0.022729907
Sigalion oviger	334787	Annelida	Phyllodocida	Sigalionidae	Sigalion	-45	-45	0.5	-45	10.9264555	6.183121681	33.48935699	0.796578944	0.03210298
Sigambra bassi	157568	Annelida	Phyllodocida	Pilargidae	Sigambra	-42.5929985	48.24000168	90.83300018	2.82350159	27.05796051	2.439266205	30.06857109	6.912851334	0.035484143
Sigambra robusta	334793	Annelida	Phyllodocida	Pilargidae	Sigambra	-7.7	-4.98	2.72	-6.34	19.75290108	9.630253792	34.70415497	2.441767216	0.082043886
Sigambra tentaculata	130703	Annelida	Phyllodocida	Pilargidae	Sigambra	-36.45399857	50.04568	86.49967857	6.795840715	27.5549984	2.705532074	30.239048	7.534255505	0.022596218
Sigambra wassi	157569	Annelida	Phyllodocida	Pilargidae	Sigambra	-9.18	-9.18	0.5	-9.18	19.59327888	8.814381599	34.92536163	1.521918297	0.044551197
Sphaerephesia chilensis	331966	Annelida	Phyllodocida	Sphaerodoridae	Sphaerephesia	-36.7	-20.37	16.33	-28.535	15.19011021	7.670929909	34.52562714	0.424647033	0.039966442
Sphaerodoridium minutum	155127	Annelida	Phyllodocida	Sphaerodoridae	Sphaerodoridium	-64.9	60.3	125.2	-2.3	23.76268959	5.704341888	33.28693771	3.867429495	0.050052084
Sphaerodoropsis octopapillata	331987	Annelida	Phyllodocida	Sphaerodoridae	Sphaerodoropsis	-33.27	-33.23	0.04	-33.25	14.0279026	6.667200089	34.07957458	1.150562644	0.055826448
Sphaerodoropsis sphaerulifer	254759	Annelida	Phyllodocida	Sphaerodoridae	Sphaerodoropsis	-42.08333333	59.90800095	101.9913343	8.91233381	27.58145142	5.777727127	31.04764366	6.685311317	0.030760875
Sphaerosyllis capensis	335690	Annelida	Phyllodocida	Syllidae	Sphaerosyllis	-53.33	-43.98	9.35	-48.655	9.699365616	6.178611279	33.61507034	0.691348433	0.014286521
Sphaerosyllis dubiosa	332007	Annelida	Phyllodocida	Syllidae	Sphaerosyllis	-34.93	-34.93	0.5	-34.93	13.54561138	6.4245224	34.04799652	1.520164847	0.060709734
Sphaerosyllis parapionosylliiformis	332020	Annelida	Phyllodocida	Syllidae	Sphaerosyllis	-14.28	-9.03	5.25	-11.655	18.32617188	6.790398598	34.97309113	0.70064038	0.086695202
Spio filicornis	131183	Annelida	Spionida	Spionidae	Spio	-5.12	60.7120018	65.8320018	27.7960009	24.30916405	15.02866173	34.69714737	1.366040826	0.001337418
Spiophanes berkeleyorum	334829	Annelida	Spionida	Spionidae	Spiophanes	-17.07	60.57699966	77.64699966	21.75349983	27.29798317	10.60655212	32.90878296	6.180549622	0.007132839
Spiophanes bombyx	131187	Annelida	Spionida	Spionidae	Spiophanes	-53.3	59.14500046	112.4450005	2.92250023	27.05796051	2.439266205	30.06857109	6.912851334	0.035484143
Spiophanes duplex	334830	Annelida	Spionida	Spionidae	Spiophanes	-61.36333333	60.9129982	122.2763315	-0.225167565	25.56870651	3.459651947	32.73178482	4.562963009	0.032425184
Spiophanes kroyeri	131188	Annelida	Spionida	Spionidae	Spiophanes	-72.08300018	59.85832977	131.94133	-6.112335205	19.75290108	9.630253792	34.70415497	2.441767216	0.082043886
Spiophanes norrisi	567182	Annelida	Spionida	Spionidae	Spiophanes	-12.1	-5.07	7.03	-8.585	19.09833908	8.849849701	34.8873291	1.721509457	0.059186511
Spiophanes wigleyi	131190	Annelida	Spionida	Spionidae	Spiophanes	-54.87	-3.64	51.23	-29.255	14.94105148	7.384624481	34.50650024	0.429586917	0.040711619
Spirobranchus minutus	560034	Annelida	Sabellida	Serpulidae	Spirobranchus	-4.11	-2.191109896	1.918890104	-3.150554948	24.10492706	5.881383896	34.02119064	3.681557894	0.059909344
Spirorbis marioni	747461	Annelida	Sabellida	Serpulidae	Spirorbis	-41.87	-41.87	0.5	-41.87	11.77576256	5.204255104	33.25908661	1.062523723	0.045178462
Steggoa minuta	331299	Annelida	Phyllodocida	Phyllodocidae	Steggoa	-55.52	-41.67	13.85	-48.595	9.699365616	6.178611279	33.61507034	0.691348433	0.014286521
Steggoa negra	331300	Annelida	Phyllodocida	Phyllodocidae	Steggoa	-14.29	-9.36	4.93	-11.825	18.32617188	6.790398598	34.97309113	0.70064038	0.086695202
Sternaspis scutata	131242	Annelida	Terebellida	Sternaspidae	Sternaspis	-64.9333	60.9129982	125.8462982	-2.0101509	23.76268959	5.704341888	33.28693771	3.867429495	0.050052084
Sthenelais fusca	332168	Annelida	Phyllodocida	Sigalionidae	Sthenelais	-49	-44.95	4.05	-46.975	10.58158779	7.395100117	32.53524017	1.868512511	0.031202253
Sthenelais helenae	155081	Annelida	Phyllodocida	Sigalionidae	Sthenelais	-45.38	-5.05	40.33	-25.215	16.7478714	8.460014343	34.63712311	0.535862923	0.051048003
Sthenelais koepckei	332171	Annelida	Phyllodocida	Sigalionidae	Sthenelais	-17.02	-11.75	5.27	-14.385	17.18380547	8.402827263	34.97912216	0.429252177	0.055893593
Streblosoma bairdi	131538	Annelida	Terebellida	Terebellidae	Streblosoma	-36.52	54.29999924	90.81999924	8.88999962	27.58145142	5.777727127	31.04764366	6.685311317	0.030760875
Streblosoma chilensis	334880	Annelida	Terebellida	Terebellidae	Streblosoma	-27.15	-27.15	0.5	-27.15	15.67710686	7.539471626	34.56668854	0.417786628	0.0455692
Syllides longocirratus	131411	Annelida	Phyllodocida	Syllidae	Syllides	-29.95	-28.45	1.5	-29.2	14.94105148	7.384624481	34.50650024	0.429586917	0.040711619
Syllis anoculata	1039357	Annelida	Phyllodocida	Syllidae	Syllis	-52.97	-52.97	0.5	-52.97	7.274672508	5.887751579	33.6438446	0.563845396	0.042810842
Syllis anops	1446522	Annelida	Phyllodocida	Syllidae	Syllis	-33.03	-33.03	0.5	-33.03	14.0279026	6.667200089	34.07957458	1.150562644	0.055826448
Syllis armillaris	131415	Annelida	Phyllodocida	Syllidae	Syllis	-72.31666565	60.484444	132.8011097	-5.916110825	19.54950905	9.670193672	34.57302475	2.933817863	0.054817032
Syllis cornuta	157583	Annelida	Phyllodocida	Syllidae	Syllis	-70	47.99000168	117.9900017	-11.00499916	18.53372574	7.154479027	34.9672966	0.834183753	0.086404219
Syllis gracilis	131435	Annelida	Phyllodocida	Syllidae	Syllis	-33.62	-11.48	22.14	-22.55	17.5889473	8.811386108	34.62764359	1.228555799	0.052818861
Syllis hyalina	131436	Annelida	Phyllodocida	Syllidae	Syllis	-71.30666667	53.54999924	124.8566659	-8.878333715	19.09833908	8.849849701	34.8873291	1.721509457	0.059186511
Syllis latifrons	332401	Annelida	Phyllodocida	Syllidae	Syllis	-12.08	-12.08	0.5	-12.08	18.51711273	7.222283363	34.99526978	0.774007082	0.0572083
Syllis magdalena	340061	Annelida	Phyllodocida	Syllidae	Syllis	-44.80556	-23.52257	21.28299	-34.164065	13.92242146	6.558939934	34.17303848	1.308953285	0.056817539
Syllis patagonica	1468002	Annelida	Phyllodocida	Syllidae	Syllis	-55.14416667	-55.14416667	0.5	-55.14416667	7.094127178	4.236824512	33.83803177	0.426625788	0.014296603
Syllis patersoni	1468005	Annelida	Phyllodocida	Syllidae	Syllis	-50.27694444	-50.27694444	0.5	-50.27694444	8.902104378	5.9132061	33.55160141	0.80477488	0.036003113
Syllis pectinans	131450	Annelida	Phyllodocida	Syllidae	Syllis	-55.08	-55.08	0.5	-55.08	7.094127178	4.236824512	33.83803177	0.426625788	0.014296603
Syllis prolixa	334894	Annelida	Phyllodocida	Syllidae	Syllis	-42.28	-5.65	36.63	-23.965	17.47171974	8.689923286	34.65720367	0.782854497	0.048617829
Syllis sclerolaema	174896	Annelida	Phyllodocida	Syllidae	Syllis	-62.98333333	-39.97	23.01333333	-51.47666667	8.592935562	5.751180172	33.58598709	0.608807743	0.025219206
Syllis terraeignium	1468004	Annelida	Phyllodocida	Syllidae	Syllis	-50.27694444	-50.27694444	0.5	-50.27694444	8.902104378	5.9132061	33.55160141	0.80477488	0.036003113
Syllis valida	238216	Annelida	Phyllodocida	Syllidae	Syllis	-71.3083	-33.52	37.7883	-52.41415	7.274672508	5.887751579	33.6438446	0.563845396	0.042810842
Syllis variegata	131458	Annelida	Phyllodocida	Syllidae	Syllis	-54.92	-11.77	43.15	-33.345	14.0279026	6.667200089	34.07957458	1.150562644	0.055826448
Synelmis albini	130704	Annelida	Phyllodocida	Pilargidae	Synelmis	-54.88	-3.41	51.47	-29.145	14.94105148	7.384624481	34.50650024	0.429586917	0.040711619
Terebella chilensis	332469	Annelida	Terebellida	Terebellidae	Terebella	-41.6	-41.6	0.5	-41.6	11.77576256	5.204255104	33.25908661	1.062523723	0.045178462
Terebella ehlersi	174918	Annelida	Terebellida	Terebellidae	Terebella	-77.7333	-29.966667	47.766633	-53.8499835	7.220495224	4.027171135	33.76667023	0.499588996	0.025729893
Terebella lapidaria	335739	Annelida	Terebellida	Terebellidae	Terebella	-41.6	-41.6	0.5	-41.6	11.77576256	5.204255104	33.25908661	1.062523723	0.045178462
Terebella plagiostoma	340127	Annelida	Terebellida	Terebellidae	Terebella	-42.58	-20.18	22.4	-31.38	14.76381111	7.043769836	34.40187836	0.490328938	0.049497832
Terebellides bisetosa	332502	Annelida	Terebellida	Trichobranchidae	Terebellides	-54	-22.85	31.15	-38.425	12.94852638	5.904125214	33.70222092	1.215549707	0.046745393
Terebellides kerguelensis	266900	Annelida	Terebellida	Trichobranchidae	Terebellides	-77.60333333	-43.96666667	33.63666666	-60.785	-0.327202708	3.64490366	33.92170334	1.231363416	0.004908075
Terebellides stroemii	131573	Annelida	Terebellida	Trichobranchidae	Terebellides	-60.87833333	61.19100189	122.0693352	0.15633428	25.9474926	2.752893448	32.47926331	4.9320364	0.035430845
Terebrasabella heterouncinata	332531	Annelida	Sabellida	Sabellidae	Terebrasabella	-53	-42	11	-47.5	10.58158779	7.395100117	32.53524017	1.868512511	0.031202253
Tharyx tierralobos	1317863	Annelida	Terebellida	Cirratulidae	Tharyx	-6.45	-6.45	0.5	-6.45	19.75290108	9.630253792	34.70415497	2.441767216	0.082043886
Thelepus cincinnatus	131543	Annelida	Terebellida	Terebellidae	Thelepus	-77.7667	54.31999969	132.0866997	-11.72335016	18.32617188	6.790398598	34.97309113	0.70064038	0.086695202
Thelepus comatus	334925	Annelida	Terebellida	Terebellidae	Thelepus	-39.97	-36.53	3.44	-38.25	12.94852638	5.904125214	33.70222092	1.215549707	0.046745393
Thelepus laeviseta	1328377	Annelida	Terebellida	Terebellidae	Thelepus	-55.44	-23.73	31.71	-39.585	12.26620865	5.724689484	33.52485657	1.155401587	0.060500871
Thelepus setosus	131544	Annelida	Terebellida	Terebellidae	Thelepus	-53.65	48.31499863	101.9649986	-2.667500685	24.3161602	5.907611847	32.9562645	5.662516594	0.064311847
Thoracophelia heterocirra	734539	Annelida		Opheliidae	Thoracophelia	-39.43	-32.25	7.18	-35.84	13.11320496	6.023190498	33.87200546	2.048144817	0.064560115
Thoracophelia profunda	734538	Annelida		Opheliidae	Thoracophelia	-53	-20.15	32.85	-36.575	12.82452106	5.619706154	33.08327866	3.918038607	0.074258961
Timarete antarcticus	334941	Annelida	Terebellida	Cirratulidae	Timarete	-64.75666809	-48.959	15.79766809	-56.85783405	6.30167532	3.51292944	34.00241852	0.365642011	0.004057018
Timarete polytricha	332592	Annelida	Terebellida	Cirratulidae	Timarete	-5.08	-5.08	0.5	-5.08	19.63628578	9.293107986	34.43258667	3.242148876	0.053323325
Tomopteris pacifica	334948	Annelida	Phyllodocida	Tomopteridae	Tomopteris	-18.21699905	60.3833	78.60029905	21.08315048	27.53227615	9.962379456	32.10637665	9.003441811	0.012390651
Tomopteris cavallii	131548	Annelida	Phyllodocida	Tomopteridae	Tomopteris	-68.56	54	122.56	-7.28	19.22462082	9.470332146	34.75559616	2.035273075	0.050748248
Tomopteris planktonis	131566	Annelida	Phyllodocida	Tomopteridae	Tomopteris	-69.6	-33.0567	36.5433	-51.32835	8.592935562	5.751180172	33.58598709	0.608807743	0.025219206
Tomopteris septentrionalis	131568	Annelida	Phyllodocida	Tomopteridae	Tomopteris	-71.29	60.3833	131.6733	-5.45335	19.63628578	9.293107986	34.43258667	3.242148876	0.053323325
Travisia chiloensis	332631	Annelida		Travisiidae	Travisia	-37.15	-37.15	0.5	-37.15	12.87883568	5.990481377	33.63964462	2.521355629	0.056785766
Travisia elongata	332634	Annelida		Travisiidae	Travisia	-39.43	-32.25	7.18	-35.84	13.11320496	6.023190498	33.87200546	2.048144817	0.064560115
Travisia kerguelensis	173920	Annelida		Travisiidae	Travisia	-74.76972222	-33.03	41.73972222	-53.89986111	7.220495224	4.027171135	33.76667023	0.499588996	0.025729893
Travisia olens	173933	Annelida		Travisiidae	Travisia	-62.68333333	-38.27	24.41333333	-50.47666667	8.902104378	5.9132061	33.55160141	0.80477488	0.036003113
Travisiopsis lobifera	131581	Annelida	Phyllodocida	Typhloscolecidae	Travisiopsis	-74.7733	52.00999832	126.7832983	-11.38165084	18.53372574	7.154479027	34.9672966	0.834183753	0.086404219
Trichobranchus alatus	332199	Annelida	Terebellida	Trichobranchidae	Trichobranchus	-26.85	-26.35	0.5	-26.6	16.36066628	8.104524612	34.61471558	0.404272854	0.052658901
Tripolydora spinosa	332209	Annelida	Spionida	Spionidae	Tripolydora	-45.77	-40.92	4.85	-43.345	11.54435825	5.840150833	33.26502228	1.195580006	0.022463709
Trochochaeta mexicana	598837	Annelida	Spionida	Trochochaetidae	Trochochaeta	-3.41	-3.41	0.5	-3.41	24.10492706	5.881383896	34.02119064	3.681557894	0.059909344
Trophoniella chilensis	1059669	Annelida	Terebellida	Flabelligeridae	Trophoniella	-45	-33.26699829	11.73300171	-39.13349915	12.36161995	5.750505447	33.49502563	1.358638644	0.069029205
Trypanosyllis gigantea	131465	Annelida	Phyllodocida	Syllidae	Trypanosyllis	-77.7667	-52.17	25.5967	-64.96835	-0.640365481	4.129926682	33.01703644	4.751378059	0.007122305
Trypanosyllis kalkin	986790	Annelida	Phyllodocida	Syllidae	Trypanosyllis	-33.847778	-33.847778	0.5	-33.847778	13.8062458	6.645619392	34.14675522	1.0641222	0.058987219
Trypanosyllis parazebra	332232	Annelida	Phyllodocida	Syllidae	Trypanosyllis	-55.87	-27.15	28.72	-41.51	11.77576256	5.204255104	33.25908661	1.062523723	0.045178462
Trypanosyllis taeniaeformis	334962	Annelida	Phyllodocida	Syllidae	Trypanosyllis	-27.15	-27.15	0.5	-27.15	15.67710686	7.539471626	34.56668854	0.417786628	0.0455692
Typhloscolex muelleri	131582	Annelida	Phyllodocida	Typhloscolecidae	Typhloscolex	-69.91666667	55.71699905	125.6336657	-7.09983381	19.22462082	9.470332146	34.75559616	2.035273075	0.050748248
Vermiliopsis annulata	335016	Annelida	Sabellida	Serpulidae	Vermiliopsis	-6.449999809	-2.191109896	4.258889913	-4.320554853	22.85126877	6.267026901	34.24352264	3.137643814	0.042682823
