# Supplementary material for: Evolutionary drivers of the hump-shaped latitudinal gradient of benthic polychaete species richness along the Southeastern Pacific coast
Source: PeerJ. 2021 Sep 27;9:e12010. doi: 10.7717/peerj.12010 (PMC8483006; doi:10.7717/peerj.12010)
Supplement: Supplemental Information 3 [file peerj-09-12010-s003.txt]

AphiaID_accepted	ScientificName_accepted	Class	Order	Family	Genus	Latitude	Longitude	Ind	Site
173701	Nephtys ferruginea	Polychaeta	Phyllodocida	Nephtyidae	Nephtys	-4	-81.05	1	E-33
329829	Ninoe chilensis	Polychaeta	Eunicida	Lumbrineridae	Ninoe	-4	-81.05	3	E-33
131140	Paraprionospio pinnata	Polychaeta	Spionida	Spionidae	Paraprionospio	-4	-81.05	214	E-33
329154	Magelona phyllisae	Polychaeta		Magelonidae	Magelona	-5	-81.17	7	E-26
131140	Paraprionospio pinnata	Polychaeta	Spionida	Spionidae	Paraprionospio	-5	-81.17	24	E-26
131124	Dipolydora socialis	Polychaeta	Spionida	Spionidae	Polydora	-5	-81.17	1	E-26
326940	Diopatra chiliensis	Polychaeta	Eunicida	Onuphidae	Diopatra	-6.54	-80.85	1	C-23
329154	Magelona phyllisae	Polychaeta		Magelonidae	Magelona	-6.54	-80.85	69	C-23
558282	Hermundura fauveli	Polychaeta	Phyllodocida	Pilargidae	Parandalia	-6.54	-80.85	2	C-23
131140	Paraprionospio pinnata	Polychaeta	Spionida	Spionidae	Paraprionospio	-6.54	-80.85	944	C-23
130703	Sigambra tentaculata	Polychaeta	Phyllodocida	Pilargidae	Sigambra	-6.54	-80.85	1	C-23
329154	Magelona phyllisae	Polychaeta		Magelonidae	Magelona	-6.7	-80.72	3	C-20
173701	Nephtys ferruginea	Polychaeta	Phyllodocida	Nephtyidae	Nephtys	-6.7	-80.72	1	C-20
131140	Paraprionospio pinnata	Polychaeta	Spionida	Spionidae	Paraprionospio	-6.7	-80.72	195	C-20
157568	Sigambra bassi	Polychaeta	Phyllodocida	Pilargidae	Sigambra	-6.7	-80.72	3	C-20
130703	Sigambra tentaculata	Polychaeta	Phyllodocida	Pilargidae	Sigambra	-6.7	-80.72	6	C-20
326940	Diopatra chiliensis	Polychaeta	Eunicida	Onuphidae	Diopatra	-8.17	-79.39	1	E-7
329154	Magelona phyllisae	Polychaeta		Magelonidae	Magelona	-8.17	-79.39	8	E-7
558282	Hermundura fauveli	Polychaeta	Phyllodocida	Pilargidae	Parandalia	-8.17	-79.39	1	E-7
131140	Paraprionospio pinnata	Polychaeta	Spionida	Spionidae	Paraprionospio	-8.17	-79.39	88	E-7
157568	Sigambra bassi	Polychaeta	Phyllodocida	Pilargidae	Sigambra	-8.17	-79.39	4	E-7
131140	Paraprionospio pinnata	Polychaeta	Spionida	Spionidae	Paraprionospio	-8.75	-79.36	148	Chao
329154	Magelona phyllisae	Polychaeta		Magelonidae	Magelona	-8.75	-79.36	79	Chao
209794	Pseudonereis gallapagensis	Polychaeta	Phyllodocida	Nereididae	Pseudonereis	-20.79	-68.52	21	Patache
209794	Pseudonereis gallapagensis	Polychaeta	Phyllodocida	Nereididae	Pseudonereis	-20.79	-68.52	15	Patache
330551	Phragmatopoma virgini	Polychaeta		Sabellariidae	Phragmatopoma	-20.79	-68.52	3	Patache
209794	Pseudonereis gallapagensis	Polychaeta	Phyllodocida	Nereididae	Pseudonereis	-20.79	-74.82	5	Patache
209794	Pseudonereis gallapagensis	Polychaeta	Phyllodocida	Nereididae	Pseudonereis	-20.79	-73.61	3	Patache
327355	Carazziella carrascoi	Polychaeta	Spionida	Spionidae	Carazziella	-20.8	-70.53	4	Punta_Patache
333566	Harmothoe exanthema	Polychaeta	Phyllodocida	Polynoidae	Harmothoe	-20.8	-70.53	1	Punta_Patache
333592	Hemipodia simplex	Polychaeta	Phyllodocida	Glyceridae	Hemipodus	-20.8	-70.53	21	Punta_Patache
338538	Prionospio peruana	Polychaeta	Spionida	Spionidae	Prionospio	-20.8	-70.48	52	Punta_Patache
865510	Aphelochaeta longisetosa	Polychaeta	Terebellida	Cirratulidae	Tharyx	-20.8	-70.48	2	Punta_Patache
155097	Pisione oerstedii	Polychaeta	Phyllodocida	Sigalionidae	Pisione	-20.8	-70.15	7	Punta_Patache
330551	Phragmatopoma virgini	Polychaeta		Sabellariidae	Phragmatopoma	-20.8	-66.55	4	Patache
209794	Pseudonereis gallapagensis	Polychaeta	Phyllodocida	Nereididae	Pseudonereis	-20.8	-66.55	28	Patache
209794	Pseudonereis gallapagensis	Polychaeta	Phyllodocida	Nereididae	Pseudonereis	-20.8	-70.65	25	Patache
209794	Pseudonereis gallapagensis	Polychaeta	Phyllodocida	Nereididae	Pseudonereis	-20.8	-74.34	1	Patache
330551	Phragmatopoma virgini	Polychaeta		Sabellariidae	Phragmatopoma	-20.8	-74.82	1	Patache
330551	Phragmatopoma virgini	Polychaeta		Sabellariidae	Phragmatopoma	-20.8	-66.55	1	Patache
330551	Phragmatopoma virgini	Polychaeta		Sabellariidae	Phragmatopoma	-20.8	-66.55	8	Patache
330551	Phragmatopoma virgini	Polychaeta		Sabellariidae	Phragmatopoma	-20.8	-68.52	1	Patache
330551	Phragmatopoma virgini	Polychaeta		Sabellariidae	Phragmatopoma	-20.8	-73.61	1	Patache
330551	Phragmatopoma virgini	Polychaeta		Sabellariidae	Phragmatopoma	-20.81	-73.85	1	Patache
209794	Pseudonereis gallapagensis	Polychaeta	Phyllodocida	Nereididae	Pseudonereis	-20.81	-74.34	4	Patache
330551	Phragmatopoma virgini	Polychaeta		Sabellariidae	Phragmatopoma	-20.81	-73.13	31	Patache
209794	Pseudonereis gallapagensis	Polychaeta	Phyllodocida	Nereididae	Pseudonereis	-20.81	-74.22	1	Patache
209794	Pseudonereis gallapagensis	Polychaeta	Phyllodocida	Nereididae	Pseudonereis	-20.81	-74.44	3	Patache
330551	Phragmatopoma virgini	Polychaeta		Sabellariidae	Phragmatopoma	-20.81	-74.34	7	Patache
209794	Pseudonereis gallapagensis	Polychaeta	Phyllodocida	Nereididae	Pseudonereis	-20.81	-74.41	1	Patache
209792	Pseudonereis variegata	Polychaeta	Phyllodocida	Nereididae	Pseudonereis	-20.81	-74.44	1	Patache
209794	Pseudonereis gallapagensis	Polychaeta	Phyllodocida	Nereididae	Pseudonereis	-20.81	-74.44	3	Patache
209794	Pseudonereis gallapagensis	Polychaeta	Phyllodocida	Nereididae	Pseudonereis	-20.81	-74.43	6	Patache
594971	Hemipodia pustatula	Polychaeta	Phyllodocida	Glyceridae	Hemipodus	-20.82	-74.06	35	Patache
594971	Hemipodia pustatula	Polychaeta	Phyllodocida	Glyceridae	Hemipodus	-20.82	-74.1	70	Patache
594971	Hemipodia pustatula	Polychaeta	Phyllodocida	Glyceridae	Hemipodus	-20.84	-74.44	35	Patache
594971	Hemipodia pustatula	Polychaeta	Phyllodocida	Glyceridae	Hemipodus	-20.84	-74.06	70	Patache
129959	Cirratulus cirratus	Polychaeta	Terebellida	Cirratulidae	Cirratulus	-22.8	-70.42	42	st7110
129955	Chaetozone setosa	Polychaeta	Terebellida	Cirratulidae	Chaetozone	-22.8	-70.42	25	st7110
329154	Magelona phyllisae	Polychaeta		Magelonidae	Magelona	-22.8	-70.42	2	st7110
130578	Levinsenia gracilis	Polychaeta		Paraonidae	Levinsenia	-22.8	-70.42	58	st7110
157568	Sigambra bassi	Polychaeta	Phyllodocida	Pilargidae	Sigambra	-22.8	-70.42	8	st7110
131140	Paraprionospio pinnata	Polychaeta	Spionida	Spionidae	Paraprionospio	-22.8	-70.42	8	st7110
338538	Prionospio peruana	Polychaeta	Spionida	Spionidae	Prionospio	-22.8	-70.42	17	st7110
129959	Cirratulus cirratus	Polychaeta	Terebellida	Cirratulidae	Cirratulus	-22.82	-70.47	17	st7102
329154	Magelona phyllisae	Polychaeta		Magelonidae	Magelona	-22.82	-70.47	8	st7102
130578	Levinsenia gracilis	Polychaeta		Paraonidae	Levinsenia	-22.82	-70.47	8	st7102
594971	Hemipodia pustatula	Polychaeta	Phyllodocida	Glyceridae	Hemipodus	-23.47	-74.15	4	Mejillones
594971	Hemipodia pustatula	Polychaeta	Phyllodocida	Glyceridae	Hemipodus	-23.47	-74.15	15	Mejillones
328444	Hydroides chilensis	Polychaeta	Sabellida	Serpulidae	Hydroides	-23.47	-73.98	2	Mejillones
328444	Hydroides chilensis	Polychaeta	Sabellida	Serpulidae	Hydroides	-23.52	-73.86	1	Mejillones
334177	Nereis callaona	Polychaeta	Phyllodocida	Nereididae	Nereis	-23.52	-74.35	1	Mejillones
334186	Nereis grubei	Polychaeta	Phyllodocida	Nereididae	Nereis	-23.52	-74.73	1	Mejillones
334440	Perinereis falklandica	Polychaeta	Phyllodocida	Nereididae	Perinereis	-23.52	-74.73	1	Mejillones
330551	Phragmatopoma virgini	Polychaeta		Sabellariidae	Phragmatopoma	-23.52	-74.73	1	Mejillones
209794	Pseudonereis gallapagensis	Polychaeta	Phyllodocida	Nereididae	Pseudonereis	-23.52	-74.73	1	Mejillones
340061	Syllis magdalena	Polychaeta	Phyllodocida	Syllidae	Typosyllis	-23.52	-74.73	1	Mejillones
131125	Dispio uncinata	Polychaeta	Spionida	Spionidae	Dispio	-23.64	-74.84	1	Antofagasta
333592	Hemipodia simplex	Polychaeta	Phyllodocida	Glyceridae	Hemipodus	-23.64	-75.02	6	Antofagasta
334405	Pareurythoe chilensis	Polychaeta	Amphinomida	Amphinomidae	Pareurythoe	-23.64	-75.02	1	Antofagasta
338538	Prionospio peruana	Polychaeta	Spionida	Spionidae	Prionospio	-23.64	-75.02	23	Antofagasta
155097	Pisione oerstedii	Polychaeta	Phyllodocida	Sigalionidae	Pisione	-23.64	-75.02	6	Antofagasta
131125	Dispio uncinata	Polychaeta	Spionida	Spionidae	Dispio	-26.14	-70.65	6	Pan_de_Az_car
338538	Prionospio peruana	Polychaeta	Spionida	Spionidae	Prionospio	-26.14	-70.65	2	Pan_de_Az_car
131187	Spiophanes bombyx	Polychaeta	Spionida	Spionidae	Spiophanes	-26.14	-70.65	1	Pan_de_Az_car
129959	Cirratulus cirratus	Polychaeta	Terebellida	Cirratulidae	Cirratulus	-26.58	-73.08	2	Flamenco
338538	Prionospio peruana	Polychaeta	Spionida	Spionidae	Prionospio	-26.58	-73.08	9	Flamenco
131187	Spiophanes bombyx	Polychaeta	Spionida	Spionidae	Spiophanes	-26.58	-73.08	2	Flamenco
240458	Goniada uncinigera	Polychaeta	Phyllodocida	Goniadidae	Goniada	-27.06	-70	2	Caldera
743506	Leitoscoloplos chilensis	Polychaeta		Orbiniidae	Leitoscoloplos	-27.06	-70	2	Caldera
338538	Prionospio peruana	Polychaeta	Spionida	Spionidae	Prionospio	-27.06	-70.55	2	Caldera
131125	Dispio uncinata	Polychaeta	Spionida	Spionidae	Dispio	-27.09	-70	1	Calderilla
743506	Leitoscoloplos chilensis	Polychaeta		Orbiniidae	Leitoscoloplos	-27.09	-70	1	Calderilla
334144	Nephtys impressa	Polychaeta	Phyllodocida	Nephtyidae	Nephtys	-27.31	-70.45	2	Puerto_Viejo
1296163	Nephtys monilibranchiata	Polychaeta	Phyllodocida	Nephtyidae	Nephtys	-27.31	-70.47	1	Puerto_Viejo
338538	Prionospio peruana	Polychaeta	Spionida	Spionidae	Prionospio	-27.31	-70.46	1	Puerto_Viejo
332900	Aglaophamus peruana	Polychaeta	Phyllodocida	Nephtyidae	Aglaophamus	-28.25	-70	1	Cabo_Norte
129959	Cirratulus cirratus	Polychaeta	Terebellida	Cirratulidae	Cirratulus	-28.25	-70	1	Cabo_Norte
131125	Dispio uncinata	Polychaeta	Spionida	Spionidae	Dispio	-28.25	-70	2	Cabo_Norte
240458	Goniada uncinigera	Polychaeta	Phyllodocida	Goniadidae	Goniada	-28.25	-70.55	1	Cabo_Norte
1414650	Naineris chilensis	Polychaeta		Orbiniidae	Naineris	-28.25	-70	1	Cabo_Norte
334144	Nephtys impressa	Polychaeta	Phyllodocida	Nephtyidae	Nephtys	-28.25	-70	2	Cabo_Norte
338538	Prionospio peruana	Polychaeta	Spionida	Spionidae	Prionospio	-28.25	-70	2	Cabo_Norte
131187	Spiophanes bombyx	Polychaeta	Spionida	Spionidae	Spiophanes	-28.25	-70	7	Cabo_Norte
332900	Aglaophamus peruana	Polychaeta	Phyllodocida	Nephtyidae	Aglaophamus	-28.46	-73.78	1	Huasco
129914	Chaetopterus variopedatus	Polychaeta		Chaetopteridae	Chaetopterus	-28.46	-73.78	1	Huasco
129959	Cirratulus cirratus	Polychaeta	Terebellida	Cirratulidae	Cirratulus	-28.46	-73.78	1	Huasco
326848	Cossura chilensis	Polychaeta		Cossuridae	Cossura	-28.46	-73.78	6	Huasco
131125	Dispio uncinata	Polychaeta	Spionida	Spionidae	Dispio	-28.46	-73.78	1	Huasco
240458	Goniada uncinigera	Polychaeta	Phyllodocida	Goniadidae	Goniada	-28.46	-73.78	1	Huasco
174468	Harmothoe magellanica	Polychaeta	Phyllodocida	Polynoidae	Harmothoe	-28.46	-73.78	1	Huasco
333566	Harmothoe exanthema	Polychaeta	Phyllodocida	Polynoidae	Harmothoe	-28.46	-70.61	1	Huasco
328503	Isolda viridis	Polychaeta	Terebellida	Melinnidae	Isolda	-28.46	-70.61	1	Huasco
743506	Leitoscoloplos chilensis	Polychaeta		Orbiniidae	Leitoscoloplos	-28.46	-70.61	1	Huasco
333865	Lumbrineris bifilaris	Polychaeta	Eunicida	Lumbrineridae	Lumbrineris	-28.46	-70.61	13	Huasco
994130	Acromegalomma pigmentum	Polychaeta	Sabellida	Sabellidae	Megalomma	-28.46	-70.61	1	Huasco
334039	Mooreonuphis peruana	Polychaeta	Eunicida	Onuphidae	Mooreonuphis	-28.46	-70.61	1	Huasco
173701	Nephtys ferruginea	Polychaeta	Phyllodocida	Nephtyidae	Nephtys	-28.46	-70.61	1	Huasco
334144	Nephtys impressa	Polychaeta	Phyllodocida	Nephtyidae	Nephtys	-28.46	-70.61	1	Huasco
1296163	Nephtys monilibranchiata	Polychaeta	Phyllodocida	Nephtyidae	Nephtys	-28.46	-70.61	1	Huasco
329829	Ninoe chilensis	Polychaeta	Eunicida	Lumbrineridae	Ninoe	-28.46	-70.61	1	Huasco
330006	Notomastus chilensis	Polychaeta		Capitellidae	Notomastus	-28.46	-70.61	1	Huasco
131140	Paraprionospio pinnata	Polychaeta	Spionida	Spionidae	Paraprionospio	-28.46	-70.61	1	Huasco
338538	Prionospio peruana	Polychaeta	Spionida	Spionidae	Prionospio	-28.46	-71.65	8	Huasco
131187	Spiophanes bombyx	Polychaeta	Spionida	Spionidae	Spiophanes	-28.46	-71.65	1	Huasco
334830	Spiophanes duplex	Polychaeta	Spionida	Spionidae	Spiophanes	-28.46	-71.65	61	Huasco
129914	Chaetopterus variopedatus	Polychaeta		Chaetopteridae	Chaetopterus	-28.55	-70.59	1	Punta_Alcalde
131125	Dispio uncinata	Polychaeta	Spionida	Spionidae	Dispio	-28.55	-70.59	1	Punta_Alcalde
174468	Harmothoe magellanica	Polychaeta	Phyllodocida	Polynoidae	Harmothoe	-28.55	-70.59	1	Punta_Alcalde
333566	Harmothoe exanthema	Polychaeta	Phyllodocida	Polynoidae	Harmothoe	-28.55	-70.59	1	Punta_Alcalde
333865	Lumbrineris bifilaris	Polychaeta	Eunicida	Lumbrineridae	Lumbrineris	-28.55	-70.59	1	Punta_Alcalde
334039	Mooreonuphis peruana	Polychaeta	Eunicida	Onuphidae	Mooreonuphis	-28.55	-70.59	10	Punta_Alcalde
1414650	Naineris chilensis	Polychaeta		Orbiniidae	Naineris	-28.55	-70.59	1	Punta_Alcalde
330006	Notomastus chilensis	Polychaeta		Capitellidae	Notomastus	-28.55	-70.59	1	Punta_Alcalde
334405	Pareurythoe chilensis	Polychaeta	Amphinomida	Amphinomidae	Pareurythoe	-28.55	-70.59	8	Punta_Alcalde
338538	Prionospio peruana	Polychaeta	Spionida	Spionidae	Prionospio	-28.55	-70.59	1	Punta_Alcalde
131187	Spiophanes bombyx	Polychaeta	Spionida	Spionidae	Spiophanes	-28.55	-70.59	1	Punta_Alcalde
334830	Spiophanes duplex	Polychaeta	Spionida	Spionidae	Spiophanes	-28.55	-70.59	1	Punta_Alcalde
240458	Goniada uncinigera	Polychaeta	Phyllodocida	Goniadidae	Goniada	-29.93	-75.02	1	Bahia_Coquimbo
333592	Hemipodia simplex	Polychaeta	Phyllodocida	Glyceridae	Hemipodus	-29.93	-75.02	1	Bahia_Coquimbo
743506	Leitoscoloplos chilensis	Polychaeta		Orbiniidae	Leitoscoloplos	-29.93	-75.02	1	Bahia_Coquimbo
333865	Lumbrineris bifilaris	Polychaeta	Eunicida	Lumbrineridae	Lumbrineris	-29.93	-75.22	1	Bahia_Coquimbo
334144	Nephtys impressa	Polychaeta	Phyllodocida	Nephtyidae	Nephtys	-29.93	-75.22	1	Bahia_Coquimbo
329829	Ninoe chilensis	Polychaeta	Eunicida	Lumbrineridae	Ninoe	-29.93	-75.22	1	Bahia_Coquimbo
338538	Prionospio peruana	Polychaeta	Spionida	Spionidae	Prionospio	-29.93	-75.22	1	Bahia_Coquimbo
865510	Aphelochaeta longisetosa	Polychaeta	Terebellida	Cirratulidae	Tharyx	-29.93	-75.22	3	Bahia_Coquimbo
129959	Cirratulus cirratus	Polychaeta	Terebellida	Cirratulidae	Cirratulus	-29.98	-73.66	2	La_Herradura
326848	Cossura chilensis	Polychaeta		Cossuridae	Cossura	-29.98	-73.66	1	La_Herradura
743506	Leitoscoloplos chilensis	Polychaeta		Orbiniidae	Leitoscoloplos	-29.98	-73.66	1	La_Herradura
338538	Prionospio peruana	Polychaeta	Spionida	Spionidae	Prionospio	-29.98	-73.66	1	La_Herradura
334830	Spiophanes duplex	Polychaeta	Spionida	Spionidae	Spiophanes	-29.98	-73.66	4	La_Herradura
326848	Cossura chilensis	Polychaeta		Cossuridae	Cossura	-30.19	-73.67	6	Guanaqueros
743506	Leitoscoloplos chilensis	Polychaeta		Orbiniidae	Leitoscoloplos	-30.19	-73.67	1	Guanaqueros
338538	Prionospio peruana	Polychaeta	Spionida	Spionidae	Prionospio	-30.19	-73.67	2	Guanaqueros
131187	Spiophanes bombyx	Polychaeta	Spionida	Spionidae	Spiophanes	-30.19	-73.67	5	Guanaqueros
327355	Carazziella carrascoi	Polychaeta	Spionida	Spionidae	Carazziella	-30.28	-71.35	5	Tongoy
326848	Cossura chilensis	Polychaeta		Cossuridae	Cossura	-30.28	-71.35	1	Tongoy
743506	Leitoscoloplos chilensis	Polychaeta		Orbiniidae	Leitoscoloplos	-30.28	-71.35	2	Tongoy
338538	Prionospio peruana	Polychaeta	Spionida	Spionidae	Prionospio	-30.28	-71.35	1	Tongoy
131187	Spiophanes bombyx	Polychaeta	Spionida	Spionidae	Spiophanes	-30.28	-71.35	1	Tongoy
334830	Spiophanes duplex	Polychaeta	Spionida	Spionidae	Spiophanes	-30.28	-71.35	2	Tongoy
334144	Nephtys impressa	Polychaeta	Phyllodocida	Nephtyidae	Nephtys	-31.9	-73.57	1	Los_Vilos
338538	Prionospio peruana	Polychaeta	Spionida	Spionidae	Prionospio	-31.9	-73.57	1	Los_Vilos
131187	Spiophanes bombyx	Polychaeta	Spionida	Spionidae	Spiophanes	-31.9	-73.57	1	Los_Vilos
328503	Isolda viridis	Polychaeta	Terebellida	Melinnidae	Isolda	-36.42	-73.38	42	st7161
129876	Capitella capitata	Polychaeta		Capitellidae	Capitella	-36.42	-73.38	8	st7161
332992	Aphelochaeta multifilis	Polychaeta	Terebellida	Cirratulidae	Aphelochaeta	-36.42	-73.38	333	st7161
326848	Cossura chilensis	Polychaeta		Cossuridae	Cossura	-36.42	-73.38	5884	st7161
329154	Magelona phyllisae	Polychaeta		Magelonidae	Magelona	-36.42	-73.38	8	st7161
130305	Maldane sarsi	Polychaeta		Maldanidae	Maldane	-36.42	-73.38	8	st7161
173616	Maldane sarsi	Polychaeta		Maldanidae	Maldane	-43.98	-73.38	3	36
173701	Nephtys ferruginea	Polychaeta	Phyllodocida	Nephtyidae	Nephtys	-36.42	-73.38	325	st7161
326615	Aricidea pigmentata	Polychaeta		Paraonidae	Aricidea	-36.42	-73.38	267	st7161
157568	Sigambra bassi	Polychaeta	Phyllodocida	Pilargidae	Sigambra	-36.42	-73.38	17	st7161
130703	Sigambra tentaculata	Polychaeta	Phyllodocida	Pilargidae	Sigambra	-36.42	-73.38	42	st7161
131140	Paraprionospio pinnata	Polychaeta	Spionida	Spionidae	Paraprionospio	-36.42	-73.38	5042	st7161
131140	Paraprionospio pinnata	Polychaeta	Spionida	Spionidae	Paraprionospio	-36.42	-73.38	1648	OS
173701	Nephtys ferruginea	Polychaeta	Phyllodocida	Nephtyidae	Nephtys	-36.42	-73.38	1177	OS
326615	Aricidea pigmentata	Polychaeta		Paraonidae	Aricidea	-36.42	-73.38	1012	OS
129959	Cirratulus cirratus	Polychaeta	Terebellida	Cirratulidae	Cirratulus	-36.42	-73.38	1071	OS
326848	Cossura chilensis	Polychaeta		Cossuridae	Cossura	-36.42	-73.38	7874	OS
329154	Magelona phyllisae	Polychaeta		Magelonidae	Magelona	-36.42	-73.38	565	OS
173731	Nereis eugeniae	Polychaeta	Phyllodocida	Nereididae	Nereis	-41.53	-72.32	1	7 (C-11)
155223	Leanira quatrefagesi	Polychaeta	Phyllodocida	Sigalionidae	Leanira	-41.53	-72.32	4	7 (C-11)
332900	Aglaophamus peruana	Polychaeta	Phyllodocida	Nephtyidae	Aglaophamus	-41.53	-72.32	2	7 (C-11)
155223	Leanira quatrefagesi	Polychaeta	Phyllodocida	Sigalionidae	Leanira	-41.72	-72.62	6	4
332900	Aglaophamus peruana	Polychaeta	Phyllodocida	Nephtyidae	Aglaophamus	-41.72	-72.62	1	4
1466446	Asychis chilensis	Polychaeta		Maldanidae	Asychis	-41.72	-72.62	1	4
334177	Nereis callaona	Polychaeta	Phyllodocida	Nereididae	Nereis	-41.72	-72.62	1	4
332705	Cistenides ehlersi	Polychaeta	Terebellida	Pectinariidae	Cistenides	-41.72	-72.62	1	4
329944	Ninoe falklandica	Polychaeta	Eunicida	Lumbrineridae	Ninoe	-41.87	-72.97	2	9
329001	Lysilla laeviseta	Polychaeta	Terebellida	Terebellidae	Lysilla	-41.87	-72.97	1	9
155223	Leanira quatrefagesi	Polychaeta	Phyllodocida	Sigalionidae	Leanira	-41.87	-72.97	1	9
326653	Artacama valparaisiensis	Polychaeta	Terebellida	Terebellidae	Artacama	-41.87	-72.97	1	9
334555	Platynereis australis	Polychaeta	Phyllodocida	Nereididae	Platynereis	-41.87	-72.97	2	9
334647	Psamathe ancuda	Polychaeta	Phyllodocida	Hesionidae	Dalhousiella	-41.87	-72.97	1	9
1466446	Asychis chilensis	Polychaeta		Maldanidae	Asychis	-41.87	-72.97	10	9
328503	Isolda viridis	Polychaeta	Terebellida	Melinnidae	Isolda	-42.08	-73.55	7	st7173
172958	Paramphinome australis	Polychaeta	Amphinomida	Amphinomidae	Paramphinome	-42.08	-73.55	63	st7173
332990	Aphelochaeta monilaris	Polychaeta	Terebellida	Cirratulidae	Aphelochaeta	-42.08	-73.55	319	st7173
326848	Cossura chilensis	Polychaeta		Cossuridae	Cossura	-42.08	-73.55	7	st7173
130265	Scoletoma tetraura	Polychaeta	Eunicida	Lumbrineridae	Lumbrineris	-42.08	-73.55	56	st7173
329829	Ninoe chilensis	Polychaeta	Eunicida	Lumbrineridae	Ninoe	-42.08	-73.55	21	st7173
525485	Aricidea (Acmira) strelzovi	Polychaeta		Paraonidae	Aricidea	-42.08	-73.55	736	st7173
130578	Levinsenia gracilis	Polychaeta		Paraonidae	Levinsenia	-42.08	-73.55	21	st7173
174468	Harmothoe magellanica	Polychaeta	Phyllodocida	Polynoidae	Harmothoe	-42.08	-73.55	21	st7173
254759	Sphaerodoropsis sphaerulifer	Polychaeta	Phyllodocida	Sphaerodoridae	Sphaerodoropsis	-42.08	-73.55	7	st7173
338538	Prionospio peruana	Polychaeta	Spionida	Spionidae	Prionospio	-42.08	-73.55	306	st7173
334830	Spiophanes duplex	Polychaeta	Spionida	Spionidae	Spiophanes	-42.08	-73.55	14	st7173
330754	Pista brevibranchiata	Polychaeta	Terebellida	Terebellidae	Pista	-42.08	-73.55	28	st7173
1466446	Asychis chilensis	Polychaeta		Maldanidae	Asychis	-42.1	-73.95	4	16
173761	Drilonereis tenuis	Polychaeta	Eunicida	Oenonidae	Drilonereis	-42.1	-73.95	3	16
131242	Sternaspis scutata	Polychaeta	Terebellida	Sternaspidae	Sternaspis	-42.1	-73.95	2	16
155223	Leanira quatrefagesi	Polychaeta	Phyllodocida	Sigalionidae	Leanira	-42.1	-73.95	4	16
332900	Aglaophamus peruana	Polychaeta	Phyllodocida	Nephtyidae	Aglaophamus	-42.1	-73.95	3	16
332900	Aglaophamus peruana	Polychaeta	Phyllodocida	Nephtyidae	Aglaophamus	-42.33	-72.93	4	20
335532	Melinna cristata	Polychaeta	Terebellida	Melinnidae	Melinna	-42.33	-72.93	1	20
329944	Ninoe falklandica	Polychaeta	Eunicida	Lumbrineridae	Ninoe	-42.33	-72.93	1	20
131573	Terebellides stroemii	Polychaeta	Terebellida	Trichobranchidae	Terebellides	-42.33	-72.93	2	20
330149	Onuphis pseudoiridescens	Polychaeta	Eunicida	Onuphidae	Onuphis	-42.33	-72.93	10	20
155223	Leanira quatrefagesi	Polychaeta	Phyllodocida	Sigalionidae	Leanira	-42.33	-72.93	3	20
131573	Terebellides stroemii	Polychaeta	Terebellida	Trichobranchidae	Terebellides	-42.57	-72.9	3	21
155223	Leanira quatrefagesi	Polychaeta	Phyllodocida	Sigalionidae	Leanira	-42.57	-72.9	10	21
326653	Artacama valparaisiensis	Polychaeta	Terebellida	Terebellidae	Artacama	-42.57	-72.9	1	21
1466446	Asychis chilensis	Polychaeta		Maldanidae	Asychis	-42.57	-72.9	31	21
329001	Lysilla laeviseta	Polychaeta	Terebellida	Terebellidae	Lysilla	-42.57	-72.9	2	21
155223	Leanira quatrefagesi	Polychaeta	Phyllodocida	Sigalionidae	Leanira	-43.05	-73.63	5	49
330149	Onuphis pseudoiridescens	Polychaeta	Eunicida	Onuphidae	Onuphis	-43.05	-73.63	8	49
173616	Maldane sarsi	Polychaeta		Maldanidae	Maldane	-43.65	-74.28	2	103
607193	Showapolynoe marmorata	Polychaeta	Phyllodocida	Polynoidae	Halosydna	-43.65	-74.28	1	103
326653	Artacama valparaisiensis	Polychaeta	Terebellida	Terebellidae	Artacama	-43.65	-74.28	1	103
131242	Sternaspis scutata	Polychaeta	Terebellida	Sternaspidae	Sternaspis	-43.65	-74.28	1	103
155223	Leanira quatrefagesi	Polychaeta	Phyllodocida	Sigalionidae	Leanira	-43.68	-74.12	1	49
332900	Aglaophamus peruana	Polychaeta	Phyllodocida	Nephtyidae	Aglaophamus	-43.68	-74.12	4	49
1466446	Asychis chilensis	Polychaeta		Maldanidae	Asychis	-43.68	-74.12	10	49
329944	Ninoe falklandica	Polychaeta	Eunicida	Lumbrineridae	Ninoe	-43.68	-74.12	2	49
131242	Sternaspis scutata	Polychaeta	Terebellida	Sternaspidae	Sternaspis	-43.68	-74.12	1	49
173731	Nereis eugeniae	Polychaeta	Phyllodocida	Nereididae	Nereis	-43.68	-74.12	1	49
131573	Terebellides stroemii	Polychaeta	Terebellida	Trichobranchidae	Terebellides	-43.68	-74.12	1	49
130695	Ancistrosyllis groenlandica	Polychaeta	Phyllodocida	Pilargidae	Ancistrosyllis	-43.7	-73.85	1	33
130644	Eumida sanguinea	Polychaeta	Phyllodocida	Phyllodocidae	Eumida	-43.7	-73.85	2	33
1466446	Asychis chilensis	Polychaeta		Maldanidae	Asychis	-43.7	-73.85	3	33
155282	Harmothoe spinosa	Polychaeta	Phyllodocida	Polynoidae	Harmothoe	-43.7	-73.85	4	33
332705	Cistenides ehlersi	Polychaeta	Terebellida	Pectinariidae	Cistenides	-43.7	-73.85	2	33
330149	Onuphis pseudoiridescens	Polychaeta	Eunicida	Onuphidae	Onuphis	-43.77	-74.62	1	102
326490	Aphrodita bisetosa	Polychaeta	Phyllodocida	Aphroditidae	Aphrodita	-43.77	-74.62	3	102
172857	Ampharete kerguelensis	Polychaeta	Terebellida	Ampharetidae	Ampharete	-43.8	-73.63	1	34
330149	Onuphis pseudoiridescens	Polychaeta	Eunicida	Onuphidae	Onuphis	-43.8	-73.63	7	34
329001	Lysilla laeviseta	Polychaeta	Terebellida	Terebellidae	Lysilla	-43.8	-73.63	4	34
155223	Leanira quatrefagesi	Polychaeta	Phyllodocida	Sigalionidae	Leanira	-43.8	-73.63	3	34
332705	Cistenides ehlersi	Polychaeta	Terebellida	Pectinariidae	Cistenides	-43.8	-73.63	22	34
329944	Ninoe falklandica	Polychaeta	Eunicida	Lumbrineridae	Ninoe	-43.82	-74.38	2	50
329001	Lysilla laeviseta	Polychaeta	Terebellida	Terebellidae	Lysilla	-43.82	-74.38	6	50
131128	Laonice cirrata	Polychaeta	Spionida	Spionidae	Laonice	-43.82	-74.38	1	50
334647	Psamathe ancuda	Polychaeta	Phyllodocida	Hesionidae	Dalhousiella	-43.82	-74.38	2	50
1466446	Asychis chilensis	Polychaeta		Maldanidae	Asychis	-43.82	-74.38	13	50
173761	Drilonereis tenuis	Polychaeta	Eunicida	Oenonidae	Drilonereis	-43.82	-74.38	1	50
332705	Cistenides ehlersi	Polychaeta	Terebellida	Pectinariidae	Cistenides	-43.97	-73.37	1	36
335532	Melinna cristata	Polychaeta	Terebellida	Melinnidae	Melinna	-43.97	-73.37	3	36
266900	Terebellides kerguelensis	Polychaeta	Terebellida	Trichobranchidae	Terebellides	-43.97	-73.37	1	36
155223	Leanira quatrefagesi	Polychaeta	Phyllodocida	Sigalionidae	Leanira	-43.97	-73.37	1	36
607193	Showapolynoe marmorata	Polychaeta	Phyllodocida	Polynoidae	Halosydna	-43.97	-73.37	1	36
131242	Sternaspis scutata	Polychaeta	Terebellida	Sternaspidae	Sternaspis	-43.97	-73.37	2	36
330149	Onuphis pseudoiridescens	Polychaeta	Eunicida	Onuphidae	Onuphis	-43.97	-73.37	1	36
330149	Onuphis pseudoiridescens	Polychaeta	Eunicida	Onuphidae	Onuphis	-43.98	-73.38	1	36
1466446	Asychis chilensis	Polychaeta		Maldanidae	Asychis	-43.98	-73.38	18	36
155221	Austrolaenilla antarctica	Polychaeta	Phyllodocida	Polynoidae	Austrolaenilla	-44.22	-73.43	1	37
155223	Leanira quatrefagesi	Polychaeta	Phyllodocida	Sigalionidae	Leanira	-44.22	-73.43	6	37
332502	Terebellides bisetosa	Polychaeta	Terebellida	Trichobranchidae	Terebellides	-44.23	-73.43	2	37
157203	Arabella mutans	Polychaeta	Eunicida	Oenonidae	Arabella	-44.23	-73.43	1	37
332705	Cistenides ehlersi	Polychaeta	Terebellida	Pectinariidae	Cistenides	-44.23	-73.43	2	37
330149	Onuphis pseudoiridescens	Polychaeta	Eunicida	Onuphidae	Onuphis	-44.23	-73.43	1	37
1466446	Asychis chilensis	Polychaeta		Maldanidae	Asychis	-44.23	-73.43	3	37
173616	Maldane sarsi	Polychaeta		Maldanidae	Maldane	-44.23	-73.43	2	37
131242	Sternaspis scutata	Polychaeta	Terebellida	Sternaspidae	Sternaspis	-44.23	-73.43	1	37
155223	Leanira quatrefagesi	Polychaeta	Phyllodocida	Sigalionidae	Leanira	-44.23	-73.43	1	37
1466446	Asychis chilensis	Polychaeta		Maldanidae	Asychis	-44.43	-73.47	6	81
332705	Cistenides ehlersi	Polychaeta	Terebellida	Pectinariidae	Cistenides	-44.43	-73.47	22	81
329951	Ninoe leptognatha	Polychaeta	Eunicida	Lumbrineridae	Ninoe	-44.43	-73.47	5	81
172857	Ampharete kerguelensis	Polychaeta	Terebellida	Ampharetidae	Ampharete	-44.44	-73.48	1	38
330149	Onuphis pseudoiridescens	Polychaeta	Eunicida	Onuphidae	Onuphis	-44.44	-73.48	2	38
1466446	Asychis chilensis	Polychaeta		Maldanidae	Asychis	-44.44	-73.48	2	38
173616	Maldane sarsi	Polychaeta		Maldanidae	Maldane	-44.44	-73.48	17	38
155223	Leanira quatrefagesi	Polychaeta	Phyllodocida	Sigalionidae	Leanira	-44.44	-73.48	3	38
329829	Ninoe chilensis	Polychaeta	Eunicida	Lumbrineridae	Ninoe	-44.44	-73.48	14	38
155223	Leanira quatrefagesi	Polychaeta	Phyllodocida	Sigalionidae	Leanira	-44.65	-72.73	1	87
157393	Glycera papillosa	Polychaeta	Phyllodocida	Glyceridae	Glycera	-44.65	-73.5	2	39
155221	Austrolaenilla antarctica	Polychaeta	Phyllodocida	Polynoidae	Austrolaenilla	-44.65	-72.73	1	87
157393	Glycera papillosa	Polychaeta	Phyllodocida	Glyceridae	Glycera	-44.65	-72.73	1	87
536464	Phyllodoce patagonica	Polychaeta	Phyllodocida	Phyllodocidae	Anaitides	-44.65	-72.73	1	87
333667	Idanthyrsus macropaleus	Polychaeta		Sabellariidae	Idanthyrsus	-44.65	-72.73	15	87
865510	Aphelochaeta longisetosa	Polychaeta	Terebellida	Cirratulidae	Tharyx	-44.67	-73.5	3	39
173616	Maldane sarsi	Polychaeta		Maldanidae	Maldane	-44.67	-73.5	1	39
155223	Leanira quatrefagesi	Polychaeta	Phyllodocida	Sigalionidae	Leanira	-44.67	-73.5	1	39
1466446	Asychis chilensis	Polychaeta		Maldanidae	Asychis	-44.67	-73.5	8	39
266900	Terebellides kerguelensis	Polychaeta	Terebellida	Trichobranchidae	Terebellides	-44.78	-72.85	13	86
173616	Maldane sarsi	Polychaeta		Maldanidae	Maldane	-44.78	-72.85	6	86
155223	Leanira quatrefagesi	Polychaeta	Phyllodocida	Sigalionidae	Leanira	-44.78	-72.85	2	86
131242	Sternaspis scutata	Polychaeta	Terebellida	Sternaspidae	Sternaspis	-44.87	-73.5	1	40
332705	Cistenides ehlersi	Polychaeta	Terebellida	Pectinariidae	Cistenides	-44.87	-73.5	8	40
329951	Ninoe leptognatha	Polychaeta	Eunicida	Lumbrineridae	Ninoe	-44.87	-73.5	3	40
266900	Terebellides kerguelensis	Polychaeta	Terebellida	Trichobranchidae	Terebellides	-44.87	-73.5	1	40
173616	Maldane sarsi	Polychaeta		Maldanidae	Maldane	-44.87	-73.5	1	40
155223	Leanira quatrefagesi	Polychaeta	Phyllodocida	Sigalionidae	Leanira	-44.87	-73.5	2	40
1466446	Asychis chilensis	Polychaeta		Maldanidae	Asychis	-44.87	-73.51	13	40
335118	Ophelina delapidans	Polychaeta		Opheliidae	Ophelina	-44.87	-73.51	25	40
155223	Leanira quatrefagesi	Polychaeta	Phyllodocida	Sigalionidae	Leanira	-44.87	-73.51	4	40
130365	Nephtys paradoxa	Polychaeta	Phyllodocida	Nephtyidae	Nephtys	-44.88	-73.02	1	85
327867	Euphionella patagonica	Polychaeta	Phyllodocida	Polynoidae	Euphionella	-44.88	-73.02	1	85
173742	Nicon maculata	Polychaeta	Phyllodocida	Nereididae	Nicon	-44.88	-73.02	2	85
333052	Asychis amphiglyptus	Polychaeta		Maldanidae	Asychis	-44.88	-73.02	4	85
155282	Harmothoe spinosa	Polychaeta	Phyllodocida	Polynoidae	Harmothoe	-44.93	-73.27	1	84
155223	Leanira quatrefagesi	Polychaeta	Phyllodocida	Sigalionidae	Leanira	-44.93	-73.27	3	84
326653	Artacama valparaisiensis	Polychaeta	Terebellida	Terebellidae	Artacama	-44.93	-73.27	4	84
330149	Onuphis pseudoiridescens	Polychaeta	Eunicida	Onuphidae	Onuphis	-44.93	-73.27	1	84
155223	Leanira quatrefagesi	Polychaeta	Phyllodocida	Sigalionidae	Leanira	-45.1	-73.63	1	41
131242	Sternaspis scutata	Polychaeta	Terebellida	Sternaspidae	Sternaspis	-45.1	-73.63	7	41
330149	Onuphis pseudoiridescens	Polychaeta	Eunicida	Onuphidae	Onuphis	-45.1	-73.63	3	41
173408	Glycinde armata	Polychaeta	Phyllodocida	Goniadidae	Glycinde	-45.1	-73.63	1	41
329951	Ninoe leptognatha	Polychaeta	Eunicida	Lumbrineridae	Ninoe	-45.1	-73.63	1	41
536464	Phyllodoce patagonica	Polychaeta	Phyllodocida	Phyllodocidae	Anaitides	-45.1	-73.63	1	41
173616	Maldane sarsi	Polychaeta		Maldanidae	Maldane	-45.12	-73.65	17	41
329951	Ninoe leptognatha	Polychaeta	Eunicida	Lumbrineridae	Ninoe	-45.12	-73.65	7	41
332705	Cistenides ehlersi	Polychaeta	Terebellida	Pectinariidae	Cistenides	-45.17	-71.36	12	Rio_Cuervo
338538	Prionospio peruana	Polychaeta	Spionida	Spionidae	Prionospio	-45.17	-71.36	4	Rio_Cuervo
131187	Spiophanes bombyx	Polychaeta	Spionida	Spionidae	Spiophanes	-45.17	-71.36	1	Rio_Cuervo
865510	Aphelochaeta longisetosa	Polychaeta	Terebellida	Cirratulidae	Tharyx	-45.17	-71.36	4	Rio_Cuervo
155223	Leanira quatrefagesi	Polychaeta	Phyllodocida	Sigalionidae	Leanira	-45.23	-73.65	3	43
1466446	Asychis chilensis	Polychaeta		Maldanidae	Asychis	-45.23	-73.65	17	43
333052	Asychis amphiglyptus	Polychaeta		Maldanidae	Asychis	-45.23	-73.65	1	43
130060	Eunice pennata	Polychaeta	Eunicida	Eunicidae	Eunice	-45.23	-73.65	3	43
173616	Maldane sarsi	Polychaeta		Maldanidae	Maldane	-45.27	-74.5	15	78
155223	Leanira quatrefagesi	Polychaeta	Phyllodocida	Sigalionidae	Leanira	-45.27	-74.5	1	78
1466446	Asychis chilensis	Polychaeta		Maldanidae	Asychis	-45.27	-74.5	5	78
333052	Asychis amphiglyptus	Polychaeta		Maldanidae	Asychis	-45.27	-74.5	6	78
332705	Cistenides ehlersi	Polychaeta	Terebellida	Pectinariidae	Cistenides	-45.27	-74.5	4	78
329001	Lysilla laeviseta	Polychaeta	Terebellida	Terebellidae	Lysilla	-45.33	-73.33	1	77
173616	Maldane sarsi	Polychaeta		Maldanidae	Maldane	-45.33	-73.33	1	77
155223	Leanira quatrefagesi	Polychaeta	Phyllodocida	Sigalionidae	Leanira	-45.33	-73.33	3	77
172857	Ampharete kerguelensis	Polychaeta	Terebellida	Ampharetidae	Ampharete	-45.33	-73.33	2	77
174820	Prionospio patagonica	Polychaeta	Spionida	Spionidae	Prionospio	-45.33	-73.33	1	77
326393	Amphitrite kerguelensis	Polychaeta	Terebellida	Terebellidae	Amphitrite	-45.33	-73.33	5	77
266900	Terebellides kerguelensis	Polychaeta	Terebellida	Trichobranchidae	Terebellides	-45.33	-73.33	4	77
333052	Asychis amphiglyptus	Polychaeta		Maldanidae	Asychis	-45.33	-73.33	3	77
131242	Sternaspis scutata	Polychaeta	Terebellida	Sternaspidae	Sternaspis	-45.33	-73.33	2	77
330149	Onuphis pseudoiridescens	Polychaeta	Eunicida	Onuphidae	Onuphis	-45.33	-73.33	1	77
173408	Glycinde armata	Polychaeta	Phyllodocida	Goniadidae	Glycinde	-45.33	-73.33	4	77
333667	Idanthyrsus macropaleus	Polychaeta		Sabellariidae	Idanthyrsus	-45.35	-73.65	1	45
155223	Leanira quatrefagesi	Polychaeta	Phyllodocida	Sigalionidae	Leanira	-45.35	-73.65	4	45
1466446	Asychis chilensis	Polychaeta		Maldanidae	Asychis	-45.35	-73.65	6	45
334177	Nereis callaona	Polychaeta	Phyllodocida	Nereididae	Nereis	-45.35	-73.65	4	45
326653	Artacama valparaisiensis	Polychaeta	Terebellida	Terebellidae	Artacama	-45.35	-73.65	1	45
333566	Harmothoe exanthema	Polychaeta	Phyllodocida	Polynoidae	Harmothoe	-45.35	-73.65	4	45
329829	Ninoe chilensis	Polychaeta	Eunicida	Lumbrineridae	Ninoe	-45.35	-73.65	1	45
131242	Sternaspis scutata	Polychaeta	Terebellida	Sternaspidae	Sternaspis	-45.37	-73.07	11	79
330149	Onuphis pseudoiridescens	Polychaeta	Eunicida	Onuphidae	Onuphis	-45.37	-73.07	3	79
332705	Cistenides ehlersi	Polychaeta	Terebellida	Pectinariidae	Cistenides	-45.37	-73.07	2	79
329829	Ninoe chilensis	Polychaeta	Eunicida	Lumbrineridae	Ninoe	-45.37	-73.07	1	79
130060	Eunice pennata	Polychaeta	Eunicida	Eunicidae	Eunice	-45.37	-73.07	4	79
329944	Ninoe falklandica	Polychaeta	Eunicida	Lumbrineridae	Ninoe	-45.37	-73.65	3	45
155223	Leanira quatrefagesi	Polychaeta	Phyllodocida	Sigalionidae	Leanira	-45.37	-73.65	5	45
330149	Onuphis pseudoiridescens	Polychaeta	Eunicida	Onuphidae	Onuphis	-45.37	-73.65	1	45
1466446	Asychis chilensis	Polychaeta		Maldanidae	Asychis	-45.38	-73.53	4	76
329944	Ninoe falklandica	Polychaeta	Eunicida	Lumbrineridae	Ninoe	-45.38	-73.53	3	76
865510	Aphelochaeta longisetosa	Polychaeta	Terebellida	Cirratulidae	Tharyx	-45.38	-73.53	1	76
329829	Ninoe chilensis	Polychaeta	Eunicida	Lumbrineridae	Ninoe	-45.38	-73.53	1	76
131544	Thelepus setosus	Polychaeta	Terebellida	Terebellidae	Thelepus	-45.38	-73.53	3	76
131242	Sternaspis scutata	Polychaeta	Terebellida	Sternaspidae	Sternaspis	-45.38	-73.53	17	76
330149	Onuphis pseudoiridescens	Polychaeta	Eunicida	Onuphidae	Onuphis	-45.38	-73.53	12	76
155282	Harmothoe spinosa	Polychaeta	Phyllodocida	Polynoidae	Harmothoe	-45.38	-73.53	7	76
333667	Idanthyrsus macropaleus	Polychaeta		Sabellariidae	Idanthyrsus	-45.38	-73.53	32	76
155223	Leanira quatrefagesi	Polychaeta	Phyllodocida	Sigalionidae	Leanira	-45.38	-73.53	1	76
131544	Thelepus setosus	Polychaeta	Terebellida	Terebellidae	Thelepus	-45.4	-72.84	1	81
865510	Aphelochaeta longisetosa	Polychaeta	Terebellida	Cirratulidae	Tharyx	-45.4	-72.84	1	81
155223	Leanira quatrefagesi	Polychaeta	Phyllodocida	Sigalionidae	Leanira	-45.4	-72.84	11	81
129876	Capitella capitata	Polychaeta		Capitellidae	Capitella	-45.43	-70.52	1	Chacabuco
332705	Cistenides ehlersi	Polychaeta	Terebellida	Pectinariidae	Cistenides	-45.43	-70.52	2	Chacabuco
743506	Leitoscoloplos chilensis	Polychaeta		Orbiniidae	Leitoscoloplos	-45.43	-70.55	2	Chacabuco
174820	Prionospio patagonica	Polychaeta	Spionida	Spionidae	Prionospio	-45.43	-73.39	51	Chacabuco
338538	Prionospio peruana	Polychaeta	Spionida	Spionidae	Prionospio	-45.43	-70.5	2	Chacabuco
131187	Spiophanes bombyx	Polychaeta	Spionida	Spionidae	Spiophanes	-45.43	-73.39	1	Chacabuco
865510	Aphelochaeta longisetosa	Polychaeta	Terebellida	Cirratulidae	Tharyx	-45.43	-70.5	3	Chacabuco
173616	Maldane sarsi	Polychaeta		Maldanidae	Maldane	-45.43	-72.93	8	80
155223	Leanira quatrefagesi	Polychaeta	Phyllodocida	Sigalionidae	Leanira	-45.43	-72.93	2	80
333052	Asychis amphiglyptus	Polychaeta		Maldanidae	Asychis	-45.43	-72.93	4	80
131242	Sternaspis scutata	Polychaeta	Terebellida	Sternaspidae	Sternaspis	-45.43	-72.93	62	80
335532	Melinna cristata	Polychaeta	Terebellida	Melinnidae	Melinna	-45.47	-72.82	3	82
173616	Maldane sarsi	Polychaeta		Maldanidae	Maldane	-45.47	-72.82	3	82
155223	Leanira quatrefagesi	Polychaeta	Phyllodocida	Sigalionidae	Leanira	-45.47	-72.82	1	82
330149	Onuphis pseudoiridescens	Polychaeta	Eunicida	Onuphidae	Onuphis	-45.47	-72.82	6	82
266900	Terebellides kerguelensis	Polychaeta	Terebellida	Trichobranchidae	Terebellides	-45.5	-73.52	1	46
173616	Maldane sarsi	Polychaeta		Maldanidae	Maldane	-45.5	-73.52	1	46
155223	Leanira quatrefagesi	Polychaeta	Phyllodocida	Sigalionidae	Leanira	-45.5	-73.52	2	46
332705	Cistenides ehlersi	Polychaeta	Terebellida	Pectinariidae	Cistenides	-45.5	-73.52	1	46
329951	Ninoe leptognatha	Polychaeta	Eunicida	Lumbrineridae	Ninoe	-45.5	-73.52	1	46
155223	Leanira quatrefagesi	Polychaeta	Phyllodocida	Sigalionidae	Leanira	-45.51	-73.53	4	46
332502	Terebellides bisetosa	Polychaeta	Terebellida	Trichobranchidae	Terebellides	-45.51	-73.53	1	46
326653	Artacama valparaisiensis	Polychaeta	Terebellida	Terebellidae	Artacama	-45.51	-73.53	1	46
329944	Ninoe falklandica	Polychaeta	Eunicida	Lumbrineridae	Ninoe	-45.51	-73.53	2	46
865510	Aphelochaeta longisetosa	Polychaeta	Terebellida	Cirratulidae	Tharyx	-45.51	-73.53	1	46
326393	Amphitrite kerguelensis	Polychaeta	Terebellida	Terebellidae	Amphitrite	-45.51	-73.53	2	46
329001	Lysilla laeviseta	Polychaeta	Terebellida	Terebellidae	Lysilla	-45.51	-73.53	1	46
173616	Maldane sarsi	Polychaeta		Maldanidae	Maldane	-45.51	-73.53	1	46
173616	Maldane sarsi	Polychaeta		Maldanidae	Maldane	-45.67	-72.27	1	31
155223	Leanira quatrefagesi	Polychaeta	Phyllodocida	Sigalionidae	Leanira	-45.67	-72.27	1	31
333052	Asychis amphiglyptus	Polychaeta		Maldanidae	Asychis	-45.67	-72.27	3	31
131242	Sternaspis scutata	Polychaeta	Terebellida	Sternaspidae	Sternaspis	-45.67	-72.27	2	31
332705	Cistenides ehlersi	Polychaeta	Terebellida	Pectinariidae	Cistenides	-45.67	-72.27	1	31
327867	Euphionella patagonica	Polychaeta	Phyllodocida	Polynoidae	Euphionella	-45.67	-72.27	1	31
335532	Melinna cristata	Polychaeta	Terebellida	Melinnidae	Melinna	-45.72	-73.55	6	47
333667	Idanthyrsus macropaleus	Polychaeta		Sabellariidae	Idanthyrsus	-45.72	-73.55	1	47
131242	Sternaspis scutata	Polychaeta	Terebellida	Sternaspidae	Sternaspis	-45.72	-73.55	1	47
1466446	Asychis chilensis	Polychaeta		Maldanidae	Asychis	-45.72	-75.56	5	47
329001	Lysilla laeviseta	Polychaeta	Terebellida	Terebellidae	Lysilla	-45.72	-75.56	1	47
155223	Leanira quatrefagesi	Polychaeta	Phyllodocida	Sigalionidae	Leanira	-45.77	-73.47	1	30
1466446	Asychis chilensis	Polychaeta		Maldanidae	Asychis	-45.77	-73.47	20	30
330149	Onuphis pseudoiridescens	Polychaeta	Eunicida	Onuphidae	Onuphis	-45.77	-73.47	1	30
326490	Aphrodita bisetosa	Polychaeta	Phyllodocida	Aphroditidae	Aphrodita	-45.77	-73.47	1	30
157393	Glycera papillosa	Polychaeta	Phyllodocida	Glyceridae	Glycera	-45.87	-73.58	3	48
853630	Ophelina nematoides	Polychaeta		Opheliidae	Ophelina	-45.87	-73.58	2	48
1466446	Asychis chilensis	Polychaeta		Maldanidae	Asychis	-45.88	-73.59	8	48
174820	Prionospio patagonica	Polychaeta	Spionida	Spionidae	Prionospio	-45.88	-73.59	1	48
329944	Ninoe falklandica	Polychaeta	Eunicida	Lumbrineridae	Ninoe	-45.88	-73.59	1	48
155223	Leanira quatrefagesi	Polychaeta	Phyllodocida	Sigalionidae	Leanira	-45.88	-73.59	2	48
332900	Aglaophamus peruana	Polychaeta	Phyllodocida	Nephtyidae	Aglaophamus	-45.88	-73.59	6	48
332705	Cistenides ehlersi	Polychaeta	Terebellida	Pectinariidae	Cistenides	-45.88	-73.59	3	48
330149	Onuphis pseudoiridescens	Polychaeta	Eunicida	Onuphidae	Onuphis	-45.88	-73.59	1	48
131242	Sternaspis scutata	Polychaeta	Terebellida	Sternaspidae	Sternaspis	-46.18	-73.67	5	50
155282	Harmothoe spinosa	Polychaeta	Phyllodocida	Polynoidae	Harmothoe	-46.18	-73.67	1	50
329951	Ninoe leptognatha	Polychaeta	Eunicida	Lumbrineridae	Ninoe	-46.18	-73.67	2	50
266900	Terebellides kerguelensis	Polychaeta	Terebellida	Trichobranchidae	Terebellides	-46.18	-73.67	5	50
155223	Leanira quatrefagesi	Polychaeta	Phyllodocida	Sigalionidae	Leanira	-46.18	-73.67	3	50
131543	Thelepus cincinnatus	Polychaeta	Terebellida	Terebellidae	Thelepus	-46.18	-73.67	9	50
131242	Sternaspis scutata	Polychaeta	Terebellida	Sternaspidae	Sternaspis	-46.19	-73.67	1	50
155223	Leanira quatrefagesi	Polychaeta	Phyllodocida	Sigalionidae	Leanira	-46.19	-73.67	3	50
333369	Euphionella lobulata	Polychaeta	Phyllodocida	Polynoidae	Euphionella	-46.19	-73.67	1	50
330149	Onuphis pseudoiridescens	Polychaeta	Eunicida	Onuphidae	Onuphis	-46.19	-73.67	3	50
1466446	Asychis chilensis	Polychaeta		Maldanidae	Asychis	-46.19	-73.67	33	50
155223	Leanira quatrefagesi	Polychaeta	Phyllodocida	Sigalionidae	Leanira	-46.9	-70.52	3	Canal_Oeste
173693	Aglaophamus trissophyllus	Polychaeta	Phyllodocida	Nephtyidae	Aglaophamus	-46.96	-74.22	1	94
155223	Leanira quatrefagesi	Polychaeta	Phyllodocida	Sigalionidae	Leanira	-46.96	-74.22	1	94
130133	Glycerella magellanica	Polychaeta	Phyllodocida	Glyceridae	Glycerella	-46.96	-74.22	8	94
173742	Nicon maculata	Polychaeta	Phyllodocida	Nereididae	Nicon	-46.96	-74.22	1	94
173693	Aglaophamus trissophyllus	Polychaeta	Phyllodocida	Nephtyidae	Aglaophamus	-47.77	-74.05	1	97
330149	Onuphis pseudoiridescens	Polychaeta	Eunicida	Onuphidae	Onuphis	-47.77	-74.05	1	97
155223	Leanira quatrefagesi	Polychaeta	Phyllodocida	Sigalionidae	Leanira	-47.77	-74.05	1	97
856821	Neoleanira magellanica	Polychaeta	Phyllodocida	Sigalionidae	Neoleanira	-47.77	-74.21	1	96
173693	Aglaophamus trissophyllus	Polychaeta	Phyllodocida	Nephtyidae	Aglaophamus	-47.8	-74.5	1	4p
155223	Leanira quatrefagesi	Polychaeta	Phyllodocida	Sigalionidae	Leanira	-47.8	-74.5	1	4p
173616	Maldane sarsi	Polychaeta		Maldanidae	Maldane	-47.8	-74.5	5	4p
330149	Onuphis pseudoiridescens	Polychaeta	Eunicida	Onuphidae	Onuphis	-47.8	-74.5	2	4p
173693	Aglaophamus trissophyllus	Polychaeta	Phyllodocida	Nephtyidae	Aglaophamus	-47.8	-74.5	1	4p
155223	Leanira quatrefagesi	Polychaeta	Phyllodocida	Sigalionidae	Leanira	-47.8	-74.5	1	4p
330149	Onuphis pseudoiridescens	Polychaeta	Eunicida	Onuphidae	Onuphis	-47.8	-74.5	1	4p
326490	Aphrodita bisetosa	Polychaeta	Phyllodocida	Aphroditidae	Aphrodita	-47.83	-73.86	1	98
334621	Praxillella kerguelensis	Polychaeta		Maldanidae	Praxillella	-47.83	-73.86	1	98
1466446	Asychis chilensis	Polychaeta		Maldanidae	Asychis	-47.83	-73.86	3	98
130305	Maldane sarsi	Polychaeta		Maldanidae	Maldane	-47.98	-70	1	Canal_Baker
340445	Gymnonereis fauveli	Polychaeta	Phyllodocida	Nereididae	Gymnonereis	-47.98	-70	1	Canal_Baker
173920	Travisia kerguelensis	Polychaeta		Travisiidae	Travisia	-47.98	-70	1	Canal_Concepcion
174391	Polyeunoa laevis	Polychaeta	Phyllodocida	Polynoidae	Polyeunoa	-47.98	-70.65	1	Paso_de_la_Piedra
130365	Nephtys paradoxa	Polychaeta	Phyllodocida	Nephtyidae	Nephtys	-47.98	-66.55	1	Paso_de_la_Piedra
130060	Eunice pennata	Polychaeta	Eunicida	Eunicidae	Eunice	-47.98	-70.65	1	Paso_de_la_Piedra
856821	Neoleanira magellanica	Polychaeta	Phyllodocida	Sigalionidae	Neoleanira	-48.01	-70	1	Canal_Baker
155223	Leanira quatrefagesi	Polychaeta	Phyllodocida	Sigalionidae	Leanira	-48.37	-75.05	1	90
173742	Nicon maculata	Polychaeta	Phyllodocida	Nereididae	Nicon	-48.48	-74.52	1	18
130305	Maldane sarsi	Polychaeta		Maldanidae	Maldane	-48.71	-70.52	3	Canal_Hammick
129804	Melinna cristata	Polychaeta	Terebellida	Melinnidae	Melinna	-48.71	-70.52	1	Canal_Hammick
326504	Aphrodita magellanica	Polychaeta	Phyllodocida	Aphroditidae	Aphrodita	-48.71	-70.52	1	Canal_Hammick
131516	Pista cristata	Polychaeta	Terebellida	Terebellidae	Pista	-48.71	-70.52	7	Canal_Hammick
155223	Leanira quatrefagesi	Polychaeta	Phyllodocida	Sigalionidae	Leanira	-48.88	-70.53	2	Bahia_Chubretovic
155223	Leanira quatrefagesi	Polychaeta	Phyllodocida	Sigalionidae	Leanira	-48.96	-75.07	2	88
173616	Maldane sarsi	Polychaeta		Maldanidae	Maldane	-48.96	-75.07	1	88
332502	Terebellides bisetosa	Polychaeta	Terebellida	Trichobranchidae	Terebellides	-48.96	-75.07	2	88
334731	Schistomeringos longicornis	Polychaeta	Eunicida	Dorvilleidae	Schistomeringos	-48.96	-75.07	1	88
155223	Leanira quatrefagesi	Polychaeta	Phyllodocida	Sigalionidae	Leanira	-48.96	-75.07	1	88
334941	Timarete antarcticus	Polychaeta	Terebellida	Cirratulidae	Timarete	-48.96	-75.07	1	88
173693	Aglaophamus trissophyllus	Polychaeta	Phyllodocida	Nephtyidae	Aglaophamus	-48.96	-75.07	1	88
130305	Maldane sarsi	Polychaeta		Maldanidae	Maldane	-49.04	-70	1	Cabo_Tamar
130365	Nephtys paradoxa	Polychaeta	Phyllodocida	Nephtyidae	Nephtys	-49.04	-70	1	Cabo_Tamar
130222	Abyssoninoe abyssorum	Polychaeta	Eunicida	Lumbrineridae	Abyssoninoe	-49.04	-70.55	1	Cabo_Tamar
173715	Neanthes abyssorum	Polychaeta	Phyllodocida	Nereididae	Neanthes	-49.04	-70	1	Cabo_Tamar
155223	Leanira quatrefagesi	Polychaeta	Phyllodocida	Sigalionidae	Leanira	-49.04	-70	6	Cabo_Tamar
131242	Sternaspis scutata	Polychaeta	Terebellida	Sternaspidae	Sternaspis	-49.04	-70	13	Cabo_Tamar
130365	Nephtys paradoxa	Polychaeta	Phyllodocida	Nephtyidae	Nephtys	-49.04	-70.52	1	Canal_Messier
330149	Onuphis pseudoiridescens	Polychaeta	Eunicida	Onuphidae	Onuphis	-49.05	-74.43	1	22
130225	Augeneria tentaculata	Polychaeta	Eunicida	Lumbrineridae	Augeneria	-49.05	-74.43	1	22
130060	Eunice pennata	Polychaeta	Eunicida	Eunicidae	Eunice	-49.11	-75.26	1	87
333648	Hypereteone aestuarina	Polychaeta	Phyllodocida	Phyllodocidae	Hypereteone	-49.11	-75.26	1	87
326504	Aphrodita magellanica	Polychaeta	Phyllodocida	Aphroditidae	Aphrodita	-49.41	-70.52	1	Canal_Messier
329951	Ninoe leptognatha	Polychaeta	Eunicida	Lumbrineridae	Ninoe	-49.41	-73.39	2	Fiordo_Eyre
155223	Leanira quatrefagesi	Polychaeta	Phyllodocida	Sigalionidae	Leanira	-49.41	-71.37	3	Fiordo_Eyre
327847	Eunoe opalina	Polychaeta	Phyllodocida	Polynoidae	Eunoe	-49.48	-75.41	1	85
173693	Aglaophamus trissophyllus	Polychaeta	Phyllodocida	Nephtyidae	Aglaophamus	-49.48	-75.41	2	85
131544	Thelepus setosus	Polychaeta	Terebellida	Terebellidae	Thelepus	-49.48	-75.41	1	85
155223	Leanira quatrefagesi	Polychaeta	Phyllodocida	Sigalionidae	Leanira	-49.48	-75.41	1	85
525485	Aricidea (Acmira) strelzovi	Polychaeta		Paraonidae	Aricidea	-49.48	-70.55	2	Canal_Picton
130305	Maldane sarsi	Polychaeta		Maldanidae	Maldane	-49.54	-70.55	3	Canal_Messier
174391	Polyeunoa laevis	Polychaeta	Phyllodocida	Polynoidae	Polyeunoa	-49.54	-71.37	1	Fiordo_Falcon_(sector_Aguada)
326504	Aphrodita magellanica	Polychaeta	Phyllodocida	Aphroditidae	Aphrodita	-49.89	-74.84	1	Angostura_Inglesa
131516	Pista cristata	Polychaeta	Terebellida	Terebellidae	Pista	-49.89	-70.52	7	Canal_Messier
155223	Leanira quatrefagesi	Polychaeta	Phyllodocida	Sigalionidae	Leanira	-49.89	-70.5	2	Estero_Amalia
130365	Nephtys paradoxa	Polychaeta	Phyllodocida	Nephtyidae	Nephtys	-49.89	-71.37	1	Fiordo_Penguin
130222	Abyssoninoe abyssorum	Polychaeta	Eunicida	Lumbrineridae	Abyssoninoe	-49.89	-71.37	1	Fiordo_Penguin
173920	Travisia kerguelensis	Polychaeta		Travisiidae	Travisia	-49.89	-73.08	1	Fiordo_Penguin
155223	Leanira quatrefagesi	Polychaeta	Phyllodocida	Sigalionidae	Leanira	-49.89	-70.44	2	Fiordo_Penguin
856821	Neoleanira magellanica	Polychaeta	Phyllodocida	Sigalionidae	Neoleanira	-49.89	-73.08	1	Fiordo_Penguin
131242	Sternaspis scutata	Polychaeta	Terebellida	Sternaspidae	Sternaspis	-49.89	-73.08	1	Fiordo_Penguin
130305	Maldane sarsi	Polychaeta		Maldanidae	Maldane	-49.89	-70.65	1	Paso_del_Indio
155223	Leanira quatrefagesi	Polychaeta	Phyllodocida	Sigalionidae	Leanira	-49.89	-70.65	6	Paso_del_Indio
130365	Nephtys paradoxa	Polychaeta	Phyllodocida	Nephtyidae	Nephtys	-49.89	-66.55	1	Paso_del_Indio
130222	Abyssoninoe abyssorum	Polychaeta	Eunicida	Lumbrineridae	Abyssoninoe	-49.89	-70.65	1	Paso_del_Indio
886757	Aricidea (Strelzovia) ramosa	Polychaeta		Paraonidae	Aricidea	-49.91	-71.35	1	Seno_Penguin
328229	Harmothoe campoglacialis	Polychaeta	Phyllodocida	Polynoidae	Harmothoe	-49.99	-70.55	23	Canal_Oeste
333566	Harmothoe exanthema	Polychaeta	Phyllodocida	Polynoidae	Harmothoe	-49.99	-70.52	1	Canal_Oeste
326504	Aphrodita magellanica	Polychaeta	Phyllodocida	Aphroditidae	Aphrodita	-49.99	-71.37	1	Fiordo_Penguin
130240	Lumbrineris cingulata	Polychaeta	Eunicida	Lumbrineridae	Lumbrineris	-49.99	-71.37	1	Fiordo_Penguin
173742	Nicon maculata	Polychaeta	Phyllodocida	Nereididae	Nicon	-49.99	-71.37	3	Fiordo_Penguin
174391	Polyeunoa laevis	Polychaeta	Phyllodocida	Polynoidae	Polyeunoa	-49.99	-73.08	34	Fiordo_Penguin
155223	Leanira quatrefagesi	Polychaeta	Phyllodocida	Sigalionidae	Leanira	-49.99	-73.08	1	Fiordo_Penguin
131516	Pista cristata	Polychaeta	Terebellida	Terebellidae	Pista	-49.99	-73.08	1	Fiordo_Penguin
332502	Terebellides bisetosa	Polychaeta	Terebellida	Trichobranchidae	Terebellides	-49.99	-73.08	3	Fiordo_Penguin
155223	Leanira quatrefagesi	Polychaeta	Phyllodocida	Sigalionidae	Leanira	-50.12	-74.24	2	36
173761	Drilonereis tenuis	Polychaeta	Eunicida	Oenonidae	Drilonereis	-50.12	-74.24	1	36
155223	Leanira quatrefagesi	Polychaeta	Phyllodocida	Sigalionidae	Leanira	-50.12	-74.24	1	36
155223	Leanira quatrefagesi	Polychaeta	Phyllodocida	Sigalionidae	Leanira	-50.12	-74.24	7	36
155223	Leanira quatrefagesi	Polychaeta	Phyllodocida	Sigalionidae	Leanira	-50.12	-74.24	1	36
173761	Drilonereis tenuis	Polychaeta	Eunicida	Oenonidae	Drilonereis	-50.12	-74.24	1	36
155223	Leanira quatrefagesi	Polychaeta	Phyllodocida	Sigalionidae	Leanira	-50.12	-74.24	17	36
155223	Leanira quatrefagesi	Polychaeta	Phyllodocida	Sigalionidae	Leanira	-50.12	-74.24	17	36
155223	Leanira quatrefagesi	Polychaeta	Phyllodocida	Sigalionidae	Leanira	-50.12	-74.24	1	36
130305	Maldane sarsi	Polychaeta		Maldanidae	Maldane	-50.23	-71.37	1	Fiordo_Europa
155223	Leanira quatrefagesi	Polychaeta	Phyllodocida	Sigalionidae	Leanira	-50.23	-71.37	3	Fiordo_Europa
155223	Leanira quatrefagesi	Polychaeta	Phyllodocida	Sigalionidae	Leanira	-50.35	-70.55	1	Canal_Concepcion
326504	Aphrodita magellanica	Polychaeta	Phyllodocida	Aphroditidae	Aphrodita	-50.35	-70	2	Canal_Concepcion
173203	Eunice frauenfeldi	Polychaeta	Eunicida	Eunicidae	Eunice	-50.35	-70.52	3	Canal_Concepcion
155223	Leanira quatrefagesi	Polychaeta	Phyllodocida	Sigalionidae	Leanira	-50.35	-71.35	3	Seno_Eyre
173920	Travisia kerguelensis	Polychaeta		Travisiidae	Travisia	-50.35	-71.35	1	Seno_Penguin
155223	Leanira quatrefagesi	Polychaeta	Phyllodocida	Sigalionidae	Leanira	-50.35	-71.35	2	Seno_Penguin
130365	Nephtys paradoxa	Polychaeta	Phyllodocida	Nephtyidae	Nephtys	-50.35	-71.35	1	Seno_Penguin
130222	Abyssoninoe abyssorum	Polychaeta	Eunicida	Lumbrineridae	Abyssoninoe	-50.35	-71.35	1	Seno_Penguin
856821	Neoleanira magellanica	Polychaeta	Phyllodocida	Sigalionidae	Neoleanira	-50.35	-74.83	1	41
333566	Harmothoe exanthema	Polychaeta	Phyllodocida	Polynoidae	Harmothoe	-50.49	-70.52	1	Canal_Oeste
328229	Harmothoe campoglacialis	Polychaeta	Phyllodocida	Polynoidae	Harmothoe	-50.49	-70.52	23	Canal_Oeste
130935	Notaulax phaeotaenia	Polychaeta	Sabellida	Sabellidae	Hypsicomus	-50.49	-70.55	1	Canal_Oeste
174928	Lanice flabellum	Polychaeta	Terebellida	Terebellidae	Lanice	-50.49	-70.52	1	Canal_Oeste
174960	Nicolea chilensis	Polychaeta	Terebellida	Terebellidae	Nicolea	-50.49	-70.52	7	Canal_Oeste
130935	Notaulax phaeotaenia	Polychaeta	Sabellida	Sabellidae	Hypsicomus	-50.49	-70.52	1	Canal_Oeste
174960	Nicolea chilensis	Polychaeta	Terebellida	Terebellidae	Nicolea	-50.49	-70.52	7	Canal_Oeste
130305	Maldane sarsi	Polychaeta		Maldanidae	Maldane	-50.49	-70.52	3	Canal_Smith
130222	Abyssoninoe abyssorum	Polychaeta	Eunicida	Lumbrineridae	Abyssoninoe	-50.49	-70.5	4	Estero_Amalia
155223	Leanira quatrefagesi	Polychaeta	Phyllodocida	Sigalionidae	Leanira	-50.49	-71.35	1	Seno_Penguin
174391	Polyeunoa laevis	Polychaeta	Phyllodocida	Polynoidae	Polyeunoa	-50.49	-71.35	34	Seno_Penguin
328229	Harmothoe campoglacialis	Polychaeta	Phyllodocida	Polynoidae	Harmothoe	-50.49	-71.35	1	Seno_Penguin
326504	Aphrodita magellanica	Polychaeta	Phyllodocida	Aphroditidae	Aphrodita	-50.49	-71.35	1	Seno_Penguin
173742	Nicon maculata	Polychaeta	Phyllodocida	Nereididae	Nicon	-50.49	-71.35	3	Seno_Penguin
130365	Nephtys paradoxa	Polychaeta	Phyllodocida	Nephtyidae	Nephtys	-50.49	-71.35	7	Seno_Penguin
130240	Lumbrineris cingulata	Polychaeta	Eunicida	Lumbrineridae	Lumbrineris	-50.49	-71.35	1	Seno_Penguin
332502	Terebellides bisetosa	Polychaeta	Terebellida	Trichobranchidae	Terebellides	-50.49	-71.35	3	Seno_Penguin
131516	Pista cristata	Polychaeta	Terebellida	Terebellidae	Pista	-50.49	-71.35	1	Seno_Penguin
326653	Artacama valparaisiensis	Polychaeta	Terebellida	Terebellidae	Artacama	-50.51	-75.02	3	Bahia_Chubretovic
326653	Artacama valparaisiensis	Polychaeta	Terebellida	Terebellidae	Artacama	-50.51	-71.37	3	Fiordo_Peel_(Bah�a_Chubretovich)
155223	Leanira quatrefagesi	Polychaeta	Phyllodocida	Sigalionidae	Leanira	-50.51	-71.37	2	Fiordo_Peel_(Paso_la_Piedra)
173693	Aglaophamus trissophyllus	Polychaeta	Phyllodocida	Nephtyidae	Aglaophamus	-50.61	-73.72	6	73
173693	Aglaophamus trissophyllus	Polychaeta	Phyllodocida	Nephtyidae	Aglaophamus	-50.61	-73.72	5	73
1466446	Asychis chilensis	Polychaeta		Maldanidae	Asychis	-50.61	-73.72	1	73
173693	Aglaophamus trissophyllus	Polychaeta	Phyllodocida	Nephtyidae	Aglaophamus	-50.61	-73.72	1	73
173693	Aglaophamus trissophyllus	Polychaeta	Phyllodocida	Nephtyidae	Aglaophamus	-50.61	-73.72	1	73
1466446	Asychis chilensis	Polychaeta		Maldanidae	Asychis	-50.61	-73.72	1	73
155223	Leanira quatrefagesi	Polychaeta	Phyllodocida	Sigalionidae	Leanira	-50.79	-74.84	3	Angostura_Inglesa
130305	Maldane sarsi	Polychaeta		Maldanidae	Maldane	-50.79	-70	1	Canal_Baker
173715	Neanthes abyssorum	Polychaeta	Phyllodocida	Nereididae	Neanthes	-50.79	-70	1	Canal_Baker
326504	Aphrodita magellanica	Polychaeta	Phyllodocida	Aphroditidae	Aphrodita	-50.79	-70.52	1	Canal_Messier
174928	Lanice flabellum	Polychaeta	Terebellida	Terebellidae	Lanice	-50.79	-70.52	1	Canal_Oeste
329951	Ninoe leptognatha	Polychaeta	Eunicida	Lumbrineridae	Ninoe	-50.79	-71.35	2	Seno_Eyre
328229	Harmothoe campoglacialis	Polychaeta	Phyllodocida	Polynoidae	Harmothoe	-50.86	-70	1	Canal_Concepcion
130365	Nephtys paradoxa	Polychaeta	Phyllodocida	Nephtyidae	Nephtys	-50.86	-71.37	1	Fiordo_Peel_(Paso_la_Piedra)
130060	Eunice pennata	Polychaeta	Eunicida	Eunicidae	Eunice	-50.86	-73.39	1	Fiordo_Peel_(Paso_la_Piedra)
174391	Polyeunoa laevis	Polychaeta	Phyllodocida	Polynoidae	Polyeunoa	-50.86	-71.37	1	Fiordo_Peel_(Paso_la_Piedra)
130305	Maldane sarsi	Polychaeta		Maldanidae	Maldane	-50.86	-71.35	1	Seno_Europa
129804	Melinna cristata	Polychaeta	Terebellida	Melinnidae	Melinna	-50.87	-70.52	1	Canal_Messier
130222	Abyssoninoe abyssorum	Polychaeta	Eunicida	Lumbrineridae	Abyssoninoe	-50.87	-71.37	4	Fiordo_Amalia_(interior)
155223	Leanira quatrefagesi	Polychaeta	Phyllodocida	Sigalionidae	Leanira	-50.87	-71.37	2	Fiordo_Amalia_(interior)
155223	Leanira quatrefagesi	Polychaeta	Phyllodocida	Sigalionidae	Leanira	-50.87	-70	1	Canal_Concepcion
328229	Harmothoe campoglacialis	Polychaeta	Phyllodocida	Polynoidae	Harmothoe	-50.87	-70	2	Canal_Concepcion
130240	Lumbrineris cingulata	Polychaeta	Eunicida	Lumbrineridae	Lumbrineris	-50.87	-70.52	1	Canal_Concepcion
173203	Eunice frauenfeldi	Polychaeta	Eunicida	Eunicidae	Eunice	-50.87	-70.52	4	Canal_Concepcion
330149	Onuphis pseudoiridescens	Polychaeta	Eunicida	Onuphidae	Onuphis	-50.87	-70.55	6	Canal_Concepcion
129784	Amphicteis gunneri	Polychaeta	Terebellida	Ampharetidae	Amphicteis	-50.87	-70.52	1	Canal_Concepcion
266900	Terebellides kerguelensis	Polychaeta	Terebellida	Trichobranchidae	Terebellides	-50.91	-74.25	1	70
332900	Aglaophamus peruana	Polychaeta	Phyllodocida	Nephtyidae	Aglaophamus	-50.91	-74.25	4	70
266900	Terebellides kerguelensis	Polychaeta	Terebellida	Trichobranchidae	Terebellides	-50.91	-74.25	23	70
326393	Amphitrite kerguelensis	Polychaeta	Terebellida	Terebellidae	Amphitrite	-51.82	-73.24	1	57
173731	Nereis eugeniae	Polychaeta	Phyllodocida	Nereididae	Nereis	-51.82	-73.24	1	57
326393	Amphitrite kerguelensis	Polychaeta	Terebellida	Terebellidae	Amphitrite	-51.82	-73.24	2	57
335532	Melinna cristata	Polychaeta	Terebellida	Melinnidae	Melinna	-51.95	-73.64	9	65
334555	Platynereis australis	Polychaeta	Phyllodocida	Nereididae	Platynereis	-51.95	-73.64	1	65
335532	Melinna cristata	Polychaeta	Terebellida	Melinnidae	Melinna	-51.95	-73.64	37	65
174391	Polyeunoa laevis	Polychaeta	Phyllodocida	Polynoidae	Polyeunoa	-52.1	-70.5	1	Estero_Falcon
244666	Phylo felix	Polychaeta		Orbiniidae	Phylo	-52.1	-72.83	1	C
330149	Onuphis pseudoiridescens	Polychaeta	Eunicida	Onuphidae	Onuphis	-52.1	-72.83	2	C
330149	Onuphis pseudoiridescens	Polychaeta	Eunicida	Onuphidae	Onuphis	-52.1	-72.83	1	C
330149	Onuphis pseudoiridescens	Polychaeta	Eunicida	Onuphidae	Onuphis	-52.1	-72.83	1	C
326653	Artacama valparaisiensis	Polychaeta	Terebellida	Terebellidae	Artacama	-52.1	-73.13	5	56
330877	Polycirrus hesslei	Polychaeta	Terebellida	Terebellidae	Polycirrus	-52.12	-73.25	1	58-A
340445	Gymnonereis fauveli	Polychaeta	Phyllodocida	Nereididae	Gymnonereis	-52.12	-73.25	1	58-A
886757	Aricidea (Strelzovia) ramosa	Polychaeta		Paraonidae	Aricidea	-52.17	-70.52	1	Canal_Kirke
173616	Maldane sarsi	Polychaeta		Maldanidae	Maldane	-52.18	-72.54	9	B
173616	Maldane sarsi	Polychaeta		Maldanidae	Maldane	-52.18	-72.54	11	B
130390	Neanthes kerguelensis	Polychaeta	Phyllodocida	Nereididae	Neanthes	-52.32	-75.22	1	Bahia_Posesion
130390	Neanthes kerguelensis	Polychaeta	Phyllodocida	Nereididae	Neanthes	-52.46	-70.55	1	Boca_Oriental_E_Magallanes
174196	Eteone sculpta	Polychaeta	Phyllodocida	Phyllodocidae	Eteone	-52.46	-70	1	Boca_Oriental_E_Magallanes
131544	Thelepus setosus	Polychaeta	Terebellida	Terebellidae	Thelepus	-52.55	-71.36	1	Region_de_Magallanes
334555	Platynereis australis	Polychaeta	Phyllodocida	Nereididae	Platynereis	-52.55	-71.36	1	Region_de_Magallanes
333592	Hemipodia simplex	Polychaeta	Phyllodocida	Glyceridae	Hemipodus	-52.55	-71.36	1	Region_de_Magallanes
334440	Perinereis falklandica	Polychaeta	Phyllodocida	Nereididae	Perinereis	-52.55	-71.36	2	Region_de_Magallanes
174196	Eteone sculpta	Polychaeta	Phyllodocida	Phyllodocidae	Eteone	-52.55	-71.36	2	Region_de_Magallanes
174960	Nicolea chilensis	Polychaeta	Terebellida	Terebellidae	Nicolea	-52.55	-71.36	2	Region_de_Magallanes
334177	Nereis callaona	Polychaeta	Phyllodocida	Nereididae	Nereis	-52.55	-71.36	2	Region_de_Magallanes
173714	Eunereis patagonica	Polychaeta	Phyllodocida	Nereididae	Eunereis	-52.64	-71.55	7	1_Angostura
333566	Harmothoe exanthema	Polychaeta	Phyllodocida	Polynoidae	Harmothoe	-52.68	-73.17	1	1_y_2_Angostura
155282	Harmothoe spinosa	Polychaeta	Phyllodocida	Polynoidae	Harmothoe	-52.68	-73.17	12	1_y_2_Angostura
155282	Harmothoe spinosa	Polychaeta	Phyllodocida	Polynoidae	Harmothoe	-52.68	-73.17	63	1_y_2_Angostura
155282	Harmothoe spinosa	Polychaeta	Phyllodocida	Polynoidae	Harmothoe	-52.68	-73.17	1	1_y_2_Angostura
155298	Hermadion magalhaensi	Polychaeta	Phyllodocida	Polynoidae	Hermadion	-52.68	-70.93	11	1_y_2_Angostura
174196	Eteone sculpta	Polychaeta	Phyllodocida	Phyllodocidae	Eteone	-52.68	-71.15	3	1_y_2_Angostura
174196	Eteone sculpta	Polychaeta	Phyllodocida	Phyllodocidae	Eteone	-52.68	-71.22	1	1_y_2_Angostura
174196	Eteone sculpta	Polychaeta	Phyllodocida	Phyllodocidae	Eteone	-52.68	-72.83	1	1_y_2_Angostura
174196	Eteone sculpta	Polychaeta	Phyllodocida	Phyllodocidae	Eteone	-52.68	-70.2	31	1_y_2_Angostura
174196	Eteone sculpta	Polychaeta	Phyllodocida	Phyllodocidae	Eteone	-52.68	-71.53	20	1_y_2_Angostura
130639	Eulalia viridis	Polychaeta	Phyllodocida	Phyllodocidae	Eulalia	-52.68	-71.25	2	1_y_2_Angostura
337549	Eulalia magalaensis	Polychaeta	Phyllodocida	Phyllodocidae	Steggoa	-52.68	-70.71	2	1_y_2_Angostura
173714	Eunereis patagonica	Polychaeta	Phyllodocida	Nereididae	Eunereis	-52.68	-71.22	39	1_y_2_Angostura
173714	Eunereis patagonica	Polychaeta	Phyllodocida	Nereididae	Eunereis	-52.68	-71.3	8	1_y_2_Angostura
340445	Gymnonereis fauveli	Polychaeta	Phyllodocida	Nereididae	Gymnonereis	-52.68	-71.22	3	1_y_2_Angostura
130390	Neanthes kerguelensis	Polychaeta	Phyllodocida	Nereididae	Neanthes	-52.68	-71.25	1	1_y_2_Angostura
130390	Neanthes kerguelensis	Polychaeta	Phyllodocida	Nereididae	Neanthes	-52.68	-70.2	9	1_y_2_Angostura
130390	Neanthes kerguelensis	Polychaeta	Phyllodocida	Nereididae	Neanthes	-52.68	-71.22	7	1_y_2_Angostura
130390	Neanthes kerguelensis	Polychaeta	Phyllodocida	Nereididae	Neanthes	-52.68	-71.25	14	1_y_2_Angostura
130390	Neanthes kerguelensis	Polychaeta	Phyllodocida	Nereididae	Neanthes	-52.68	-70.2	2	1_y_2_Angostura
130404	Nereis pelagica	Polychaeta	Phyllodocida	Nereididae	Nereis	-52.68	-70.4	11	1_y_2_Angostura
130404	Nereis pelagica	Polychaeta	Phyllodocida	Nereididae	Nereis	-52.68	-71.3	1	1_y_2_Angostura
130404	Nereis pelagica	Polychaeta	Phyllodocida	Nereididae	Nereis	-52.68	-71.22	5	1_y_2_Angostura
130404	Nereis pelagica	Polychaeta	Phyllodocida	Nereididae	Nereis	-52.68	-70.82	4	1_y_2_Angostura
173731	Nereis eugeniae	Polychaeta	Phyllodocida	Nereididae	Nereis	-52.68	-70.85	11	1_y_2_Angostura
173731	Nereis eugeniae	Polychaeta	Phyllodocida	Nereididae	Nereis	-52.68	-71.22	29	1_y_2_Angostura
173731	Nereis eugeniae	Polychaeta	Phyllodocida	Nereididae	Nereis	-52.68	-71.3	25	1_y_2_Angostura
173731	Nereis eugeniae	Polychaeta	Phyllodocida	Nereididae	Nereis	-52.68	-71.36	21	1_y_2_Angostura
130404	Nereis pelagica	Polychaeta	Phyllodocida	Nereididae	Nereis	-52.68	-71.41	3	1_y_2_Angostura
334555	Platynereis australis	Polychaeta	Phyllodocida	Nereididae	Platynereis	-52.68	-71.22	1	1_y_2_Angostura
334555	Platynereis australis	Polychaeta	Phyllodocida	Nereididae	Platynereis	-52.68	-71.25	1	1_y_2_Angostura
173695	Aglaophamus virginis	Polychaeta	Phyllodocida	Nephtyidae	Aglaophamus	-52.68	-70.2	2	1_y_2_Angostura
173695	Aglaophamus virginis	Polychaeta	Phyllodocida	Nephtyidae	Aglaophamus	-52.68	-70.4	1	1_y_2_Angostura
173695	Aglaophamus virginis	Polychaeta	Phyllodocida	Nephtyidae	Aglaophamus	-52.68	-70.71	1	1_y_2_Angostura
173673	Aglaophamus macroura	Polychaeta	Phyllodocida	Nephtyidae	Aglaophamus	-52.68	-70.82	10	1_y_2_Angostura
173673	Aglaophamus macroura	Polychaeta	Phyllodocida	Nephtyidae	Aglaophamus	-52.68	-70.85	3	1_y_2_Angostura
173673	Aglaophamus macroura	Polychaeta	Phyllodocida	Nephtyidae	Aglaophamus	-52.68	-71.3	33	1_y_2_Angostura
173673	Aglaophamus macroura	Polychaeta	Phyllodocida	Nephtyidae	Aglaophamus	-52.68	-71.36	15	1_y_2_Angostura
173673	Aglaophamus macroura	Polychaeta	Phyllodocida	Nephtyidae	Aglaophamus	-52.68	-71.41	16	1_y_2_Angostura
130118	Glycera capitata	Polychaeta	Phyllodocida	Glyceridae	Glycera	-52.68	-71.22	6	1_y_2_Angostura
130118	Glycera capitata	Polychaeta	Phyllodocida	Glyceridae	Glycera	-52.68	-70.94	2	1_y_2_Angostura
130118	Glycera capitata	Polychaeta	Phyllodocida	Glyceridae	Glycera	-52.68	-71.15	25	1_y_2_Angostura
130118	Glycera capitata	Polychaeta	Phyllodocida	Glyceridae	Glycera	-52.68	-71.22	7	1_y_2_Angostura
333592	Hemipodia simplex	Polychaeta	Phyllodocida	Glyceridae	Hemipodus	-52.68	-71.52	1	1_y_2_Angostura
333592	Hemipodia simplex	Polychaeta	Phyllodocida	Glyceridae	Hemipodus	-52.68	-70.94	7	1_y_2_Angostura
333592	Hemipodia simplex	Polychaeta	Phyllodocida	Glyceridae	Hemipodus	-52.68	-71.22	105	1_y_2_Angostura
333592	Hemipodia simplex	Polychaeta	Phyllodocida	Glyceridae	Hemipodus	-52.68	-71.22	23	1_y_2_Angostura
333592	Hemipodia simplex	Polychaeta	Phyllodocida	Glyceridae	Hemipodus	-52.68	-71.3	17	1_y_2_Angostura
333592	Hemipodia simplex	Polychaeta	Phyllodocida	Glyceridae	Hemipodus	-52.68	-71.22	5	1_y_2_Angostura
333592	Hemipodia simplex	Polychaeta	Phyllodocida	Glyceridae	Hemipodus	-52.68	-71.25	1	1_y_2_Angostura
173408	Glycinde armata	Polychaeta	Phyllodocida	Goniadidae	Glycinde	-52.68	-70.4	4	1_y_2_Angostura
173408	Glycinde armata	Polychaeta	Phyllodocida	Goniadidae	Glycinde	-52.68	-71.25	4	1_y_2_Angostura
173408	Glycinde armata	Polychaeta	Phyllodocida	Goniadidae	Glycinde	-52.68	-72.83	2	1_y_2_Angostura
173408	Glycinde armata	Polychaeta	Phyllodocida	Goniadidae	Glycinde	-52.68	-70.07	1	1_y_2_Angostura
238731	Goniada gigantea	Polychaeta	Phyllodocida	Goniadidae	Goniada	-52.68	-70.2	3	1_y_2_Angostura
238731	Goniada gigantea	Polychaeta	Phyllodocida	Goniadidae	Goniada	-52.68	-70.4	1	1_y_2_Angostura
238731	Goniada gigantea	Polychaeta	Phyllodocida	Goniadidae	Goniada	-52.68	-70.66	4	1_y_2_Angostura
238731	Goniada gigantea	Polychaeta	Phyllodocida	Goniadidae	Goniada	-52.68	-70.71	2	1_y_2_Angostura
334303	Ophioglycera eximia	Polychaeta	Phyllodocida	Goniadidae	Ophioglycera	-52.68	-70.82	5	1_y_2_Angostura
334303	Ophioglycera eximia	Polychaeta	Phyllodocida	Goniadidae	Ophioglycera	-52.68	-70.94	6	1_y_2_Angostura
334303	Ophioglycera eximia	Polychaeta	Phyllodocida	Goniadidae	Ophioglycera	-52.68	-71.15	6	1_y_2_Angostura
334303	Ophioglycera eximia	Polychaeta	Phyllodocida	Goniadidae	Ophioglycera	-52.68	-71.22	9	1_y_2_Angostura
334303	Ophioglycera eximia	Polychaeta	Phyllodocida	Goniadidae	Ophioglycera	-52.68	-71.25	1	1_y_2_Angostura
334303	Ophioglycera eximia	Polychaeta	Phyllodocida	Goniadidae	Ophioglycera	-52.68	-71.3	4	1_y_2_Angostura
173769	Kinbergonuphis dorsalis	Polychaeta	Eunicida	Onuphidae	Kinbergonuphis	-52.68	-71.53	9	1_y_2_Angostura
173769	Kinbergonuphis dorsalis	Polychaeta	Eunicida	Onuphidae	Kinbergonuphis	-52.68	-71.52	4	1_y_2_Angostura
173769	Kinbergonuphis dorsalis	Polychaeta	Eunicida	Onuphidae	Kinbergonuphis	-52.68	-73.05	9	1_y_2_Angostura
173769	Kinbergonuphis dorsalis	Polychaeta	Eunicida	Onuphidae	Kinbergonuphis	-52.68	-72.83	1	1_y_2_Angostura
173522	Lumbrineris magalhaensis	Polychaeta	Eunicida	Lumbrineridae	Lumbrineris	-52.68	-70.39	1	1_y_2_Angostura
130265	Scoletoma tetraura	Polychaeta	Eunicida	Lumbrineridae	Lumbrineris	-52.68	-70.66	1	1_y_2_Angostura
129854	Arabella iricolor	Polychaeta	Eunicida	Oenonidae	Arabella	-52.68	-71.53	38	1_y_2_Angostura
129854	Arabella iricolor	Polychaeta	Eunicida	Oenonidae	Arabella	-52.68	-71.52	41	1_y_2_Angostura
129854	Arabella iricolor	Polychaeta	Eunicida	Oenonidae	Arabella	-52.68	-73.05	6	1_y_2_Angostura
329989	Notocirrus lorum	Polychaeta	Eunicida	Oenonidae	Notocirrus	-52.68	-70.22	79	1_y_2_Angostura
329989	Notocirrus lorum	Polychaeta	Eunicida	Oenonidae	Notocirrus	-52.68	-70.93	44	1_y_2_Angostura
329989	Notocirrus lorum	Polychaeta	Eunicida	Oenonidae	Notocirrus	-52.68	-70.39	87	1_y_2_Angostura
329989	Notocirrus lorum	Polychaeta	Eunicida	Oenonidae	Notocirrus	-52.68	-71.22	18	1_y_2_Angostura
334057	Naineris dendritica	Polychaeta		Orbiniidae	Naineris	-52.68	-71.25	7	1_y_2_Angostura
334057	Naineris dendritica	Polychaeta		Orbiniidae	Naineris	-52.68	-71.36	26	1_y_2_Angostura
334057	Naineris dendritica	Polychaeta		Orbiniidae	Naineris	-52.68	-71.53	6	1_y_2_Angostura
334057	Naineris dendritica	Polychaeta		Orbiniidae	Naineris	-52.68	-70.2	6	1_y_2_Angostura
244666	Phylo felix	Polychaeta		Orbiniidae	Phylo	-52.68	-71.3	1	1_y_2_Angostura
244666	Phylo felix	Polychaeta		Orbiniidae	Phylo	-52.68	-73.05	1	1_y_2_Angostura
131187	Spiophanes bombyx	Polychaeta	Spionida	Spionidae	Spiophanes	-52.68	-70.22	5	1_y_2_Angostura
131187	Spiophanes bombyx	Polychaeta	Spionida	Spionidae	Spiophanes	-52.68	-70.93	1	1_y_2_Angostura
129943	Caulleriella alata	Polychaeta	Terebellida	Cirratulidae	Caulleriella	-52.68	-70.4	2	1_y_2_Angostura
129943	Caulleriella alata	Polychaeta	Terebellida	Cirratulidae	Caulleriella	-52.68	-70.39	3	1_y_2_Angostura
1450540	Flabehlersia induta	Polychaeta	Terebellida	Flabelligeridae	Flabelligera	-52.68	-71.27	4	1_y_2_Angostura
1450540	Flabehlersia induta	Polychaeta	Terebellida	Flabelligeridae	Flabelligera	-52.68	-71.67	6	1_y_2_Angostura
335118	Ophelina delapidans	Polychaeta		Opheliidae	Ophelina	-52.68	-73.75	1	1_y_2_Angostura
853654	Ophelina syringopyge	Polychaeta		Opheliidae	Ophelina	-52.68	-74.05	3	1_y_2_Angostura
853654	Ophelina syringopyge	Polychaeta		Opheliidae	Ophelina	-52.68	-70.1	6	1_y_2_Angostura
173920	Travisia kerguelensis	Polychaeta		Travisiidae	Travisia	-52.68	-70.17	1	1_y_2_Angostura
129898	Notomastus latericeus	Polychaeta		Capitellidae	Notomastus	-52.68	-73.98	7	1_y_2_Angostura
129898	Notomastus latericeus	Polychaeta		Capitellidae	Notomastus	-52.68	-74.05	6	1_y_2_Angostura
129898	Notomastus latericeus	Polychaeta		Capitellidae	Notomastus	-52.68	-70.33	1	1_y_2_Angostura
173571	Maldanella grossa	Polychaeta		Maldanidae	Euclymene	-52.68	-71.48	4	1_y_2_Angostura
173571	Maldanella grossa	Polychaeta		Maldanidae	Euclymene	-52.68	-71.27	2	1_y_2_Angostura
333667	Idanthyrsus macropaleus	Polychaeta		Sabellariidae	Idanthyrsus	-52.68	-73.5	2	1_y_2_Angostura
333667	Idanthyrsus macropaleus	Polychaeta		Sabellariidae	Idanthyrsus	-52.68	-73.23	2	1_y_2_Angostura
333667	Idanthyrsus macropaleus	Polychaeta		Sabellariidae	Idanthyrsus	-52.68	-70.07	6	1_y_2_Angostura
333667	Idanthyrsus macropaleus	Polychaeta		Sabellariidae	Idanthyrsus	-52.68	-71.62	11	1_y_2_Angostura
333667	Idanthyrsus macropaleus	Polychaeta		Sabellariidae	Idanthyrsus	-52.68	-73.5	4	1_y_2_Angostura
330551	Phragmatopoma virgini	Polychaeta		Sabellariidae	Phragmatopoma	-52.68	-73.98	1	1_y_2_Angostura
330551	Phragmatopoma virgini	Polychaeta		Sabellariidae	Phragmatopoma	-52.68	-74.05	2	1_y_2_Angostura
129804	Melinna cristata	Polychaeta	Terebellida	Melinnidae	Melinna	-52.68	-73.78	1	1_y_2_Angostura
731492	Anobothrus glandularis	Polychaeta	Terebellida	Ampharetidae	Sosanides	-52.68	-73.78	28	1_y_2_Angostura
326393	Amphitrite kerguelensis	Polychaeta	Terebellida	Terebellidae	Amphitrite	-52.68	-73.78	2	1_y_2_Angostura
173714	Eunereis patagonica	Polychaeta	Phyllodocida	Nereididae	Eunereis	-52.69	-73.91	2	2_Angostura
330149	Onuphis pseudoiridescens	Polychaeta	Eunicida	Onuphidae	Onuphis	-52.69	-73.91	1	2_Angostura
333034	Aricidea (Acmira) catherinae	Polychaeta		Paraonidae	Aricidea	-53	-70.65	1	Paso_Ancho
525483	Aricidea (Acmira) finitima	Polychaeta		Paraonidae	Aricidea	-53	-70.65	1	Paso_Ancho
525485	Aricidea (Acmira) strelzovi	Polychaeta		Paraonidae	Aricidea	-53	-66.55	1	Paso_Ancho
173673	Aglaophamus macroura	Polychaeta	Phyllodocida	Nephtyidae	Aglaophamus	-53.08	-73.6	11	Gente_Grande
129959	Cirratulus cirratus	Polychaeta	Terebellida	Cirratulidae	Cirratulus	-53.08	-73.67	4	Gente_Grande
326848	Cossura chilensis	Polychaeta		Cossuridae	Cossura	-53.08	-70.44	1	Gente_Grande
131187	Spiophanes bombyx	Polychaeta	Spionida	Spionidae	Spiophanes	-53.08	-73.67	41	Gente_Grande
865510	Aphelochaeta longisetosa	Polychaeta	Terebellida	Cirratulidae	Tharyx	-53.08	-73.67	4	Gente_Grande
244666	Phylo felix	Polychaeta		Orbiniidae	Phylo	-53.08	-73.67	1	Gente_Grande
333034	Aricidea (Acmira) catherinae	Polychaeta		Paraonidae	Aricidea	-53.17	-74.57	2	Afueras_de_Punta_Arenas
525485	Aricidea (Acmira) strelzovi	Polychaeta		Paraonidae	Aricidea	-53.17	-74.57	11	Afueras_de_Punta_Arenas
173673	Aglaophamus macroura	Polychaeta	Phyllodocida	Nephtyidae	Aglaophamus	-53.25	-70.15	4	Rada_Pelicano
338538	Prionospio peruana	Polychaeta	Spionida	Spionidae	Prionospio	-53.25	-71.36	1	Rada_Pelicano
131187	Spiophanes bombyx	Polychaeta	Spionida	Spionidae	Spiophanes	-53.25	-71.36	1	Rada_Pelicano
865510	Aphelochaeta longisetosa	Polychaeta	Terebellida	Cirratulidae	Tharyx	-53.25	-71.36	28	Rada_Pelicano
173920	Travisia kerguelensis	Polychaeta		Travisiidae	Travisia	-53.25	-71.36	1	Rada_Pelicano
330149	Onuphis pseudoiridescens	Polychaeta	Eunicida	Onuphidae	Onuphis	-53.28	-70.65	1	Paso_Ancho
173673	Aglaophamus macroura	Polychaeta	Phyllodocida	Nephtyidae	Aglaophamus	-53.3	-75.22	3	Bahia_Porvenir
129959	Cirratulus cirratus	Polychaeta	Terebellida	Cirratulidae	Cirratulus	-53.3	-70.55	1	Bahia_Porvenir
338538	Prionospio peruana	Polychaeta	Spionida	Spionidae	Prionospio	-53.3	-75.22	2	Bahia_Porvenir
131187	Spiophanes bombyx	Polychaeta	Spionida	Spionidae	Spiophanes	-53.3	-75.22	2	Bahia_Porvenir
865510	Aphelochaeta longisetosa	Polychaeta	Terebellida	Cirratulidae	Tharyx	-53.3	-75.22	16	Bahia_Porvenir
934690	Leodamas tribulosus	Polychaeta		Orbiniidae	Scoloplos	-53.3	-75.22	2	Bahia_Porvenir
173920	Travisia kerguelensis	Polychaeta		Travisiidae	Travisia	-53.3	-75.22	1	Bahia_Porvenir
856821	Neoleanira magellanica	Polychaeta	Phyllodocida	Sigalionidae	Sthenolepis	-53.56	-66.55	1	Paso_Tortuoso
886757	Aricidea (Strelzovia) ramosa	Polychaeta		Paraonidae	Aricidea	-53.71	-70.55	1	Bahia_Voces
173673	Aglaophamus macroura	Polychaeta	Phyllodocida	Nephtyidae	Aglaophamus	-54.13	-70.44	2	Puerto_Arturo
326848	Cossura chilensis	Polychaeta		Cossuridae	Cossura	-54.13	-70.46	3	Puerto_Arturo
330006	Notomastus chilensis	Polychaeta		Capitellidae	Notomastus	-54.13	-70.45	44	Puerto_Arturo
174820	Prionospio patagonica	Polychaeta	Spionida	Spionidae	Prionospio	-54.13	-70.47	7	Puerto_Arturo
865510	Aphelochaeta longisetosa	Polychaeta	Terebellida	Cirratulidae	Tharyx	-54.13	-70.46	31	Puerto_Arturo
333034	Aricidea (Acmira) catherinae	Polychaeta		Paraonidae	Aricidea	-54.84	-73.6	7	Garibaldi
731088	Levinsenia antarctica	Polychaeta		Paraonidae	Levinsenia	-54.84	-73.6	4	Garibaldi
731088	Levinsenia antarctica	Polychaeta		Paraonidae	Levinsenia	-54.87	-73.6	1	Garibaldi
731088	Levinsenia antarctica	Polychaeta		Paraonidae	Levinsenia	-54.88	-73.6	1	Garibaldi
886757	Aricidea (Strelzovia) ramosa	Polychaeta		Paraonidae	Aricidea	-54.89	-71.36	6	Romanche
731088	Levinsenia antarctica	Polychaeta		Paraonidae	Levinsenia	-54.89	-71.35	9	Romanche
333034	Aricidea (Acmira) catherinae	Polychaeta		Paraonidae	Aricidea	-54.92	-70.44	4	Francia
333034	Aricidea (Acmira) catherinae	Polychaeta		Paraonidae	Aricidea	-54.92	-73.6	3	Francia
886757	Aricidea (Strelzovia) ramosa	Polychaeta		Paraonidae	Aricidea	-54.92	-73.6	3	Francia
731088	Levinsenia antarctica	Polychaeta		Paraonidae	Levinsenia	-54.92	-73.6	5	Francia
889859	Aricidea (Aedicira) antarctica	Polychaeta		Paraonidae	Aricidea	-55.48	-70	1	Cabo_de_Hornos
326599	Aricidea (Aricidea) albatrossae	Polychaeta		Paraonidae	Aricidea	-55.74	-70	1	Cabo_de_Hornos
326599	Aricidea (Aricidea) albatrossae	Polychaeta		Paraonidae	Aricidea	-55.74	-70	1	Cabo_de_Hornos
886757	Aricidea (Strelzovia) ramosa	Polychaeta		Paraonidae	Aricidea	-55.74	-70	1	Cabo_de_Hornos
525485	Aricidea (Acmira) strelzovi	Polychaeta		Paraonidae	Aricidea	-55.75	-70	2	Cabo_de_Hornos
731088	Levinsenia antarctica	Polychaeta		Paraonidae	Levinsenia	-55.75	-70	2	Cabo_de_Hornos
