# Supplementary material for: Evolutionary drivers of the hump-shaped latitudinal gradient of benthic polychaete species richness along the Southeastern Pacific coast
Source: PeerJ. 2021 Sep 27;9:e12010. doi: 10.7717/peerj.12010 (PMC8483006; doi:10.7717/peerj.12010)
Supplement: Supplemental Information 4 [file peerj-09-12010-s004.txt]

Lat	Lon	sst	sst.range	salinity	salinity.range	productivity	shelf.area
-56	-68.34784947	7.170436767	3.764337531	33.89059473	0.40568368	0.013568726	11841.63726
-55.5	-68.52647813	7.162752113	4.159721109	33.86744982	0.418633497	0.020827373	12524.81147
-55	-70.47753041	7.233106497	4.217163852	33.85385162	0.418711353	0.016457348	6923.995819
-54.5	-72.30770426	7.451837309	4.26854781	33.81212594	0.455651329	0.016510434	5685.77313
-54	-72.84951664	7.525416347	4.382832478	33.78963908	0.47150573	0.017060165	3985.125636
-53.5	-71.8497554	7.352472905	5.134749576	33.86635066	0.884394077	0.019265413	4648.13586
-53	-72.45682206	7.343356032	5.686799839	33.81812456	0.880831829	0.022617692	5976.881984
-52.5	-73.53874421	7.630572286	5.878940631	33.74005951	0.673865245	0.024950755	6635.340997
-52	-74.66110661	8.17260212	5.280198823	33.65663297	0.535170174	0.020176112	4662.740483
-51.5	-75.08116954	8.42497398	5.491585114	33.59458353	0.602115641	0.018992718	2905.352483
-51	-75.40677475	8.826975901	5.626586091	33.66560934	0.576271862	0.016476652	3889.077944
-50.5	-75.49850057	9.059868333	5.604999616	33.67859537	0.595407558	0.01531309	2501.397244
-50	-75.4612988	9.206230418	5.842883609	33.63358638	0.667776287	0.022244135	1925.39542
-49.5	-75.51730361	9.508963817	6.078747185	33.61861505	0.645470124	0.020534634	1790.27591
-49	-75.68951171	9.734457535	6.135268886	33.63920813	0.676004172	0.015159118	1331.898313
-48.5	-75.63024462	9.876809503	6.356935434	33.59605471	0.728841791	0.015047783	1217.700781
-48	-75.30234722	10.0716916	6.854003184	33.32775948	1.016973986	0.024810892	1924.313844
-47.5	-75.05246993	10.39605301	7.258479448	32.66924452	1.639419487	0.02960485	3902.287947
-47	-74.88098967	10.64254878	7.436108114	31.84948957	2.771019828	0.030423736	4362.38723
-46.5	-74.89472092	10.71832802	6.988433493	32.86021069	1.940858988	0.027908181	770.8508536
-46	-74.9664139	10.85599826	6.789861573	33.55989043	1.018899327	0.028718433	2502.435049
-45.5	-74.67626486	10.88175049	6.534277869	33.47670155	0.943565566	0.030247316	4424.129022
-45	-74.49732829	10.88982515	6.344524642	33.31314509	0.886230643	0.028680534	4678.129551
-44.5	-74.46390069	10.92909616	6.043091285	33.24216778	0.820682417	0.024098733	4979.254527
-44	-74.12301616	10.91989986	5.533837931	32.96403043	0.900563543	0.022363965	5721.81458
-43.5	-74.01876181	11.09062947	5.18358457	32.63660542	1.272351591	0.021155699	6739.05794
-43	-73.91927422	11.26470013	5.096902355	32.23435181	1.479022547	0.022844882	5775.796798
-42.5	-73.77494821	11.49879305	5.316437621	31.63901691	1.680933682	0.023909859	4435.378669
-42	-73.93852934	11.92169637	5.769108385	31.56333769	1.849456373	0.028810972	5000.261246
-41.5	-73.93790694	12.04897338	5.666107601	32.41242687	1.46806939	0.03732586	2799.367554
-41	-74.08282663	12.34301676	5.817718525	33.3482786	1.109359891	0.041579153	928.5096672
-40.5	-73.98002569	12.33913701	5.889533732	33.34218401	1.15831859	0.049169775	1519.792634
-40	-73.76502313	12.30587119	5.769802953	33.48585435	1.162249892	0.059238155	1436.394318
-39.5	-73.60281164	12.40260045	5.786596761	33.52230331	1.231065847	0.057756665	2915.205348
-39	-73.57831088	12.63083144	5.875516347	33.55641068	1.246277206	0.062706496	2391.478809
-38.5	-73.77095561	12.80419515	5.865181013	33.67007502	1.24263845	0.056623687	2148.389713
-38	-73.68795681	12.73867319	5.773969478	33.72918079	1.533120205	0.051166047	1389.091259
-37.5	-73.71071108	12.88905192	6.026480789	33.73635808	2.054497094	0.052091672	504.4264116
-37	-73.42707465	12.77010038	5.671700854	32.94480477	4.338127485	0.079603095	1968.883593
-36.5	-73.24071459	12.89479437	5.564783718	33.32525345	3.274314249	0.070630077	2962.074439
-36	-73.03153829	13.06792955	5.841517456	33.74562741	2.326829524	0.064204994	1710.451717
-35.5	-72.77041448	13.19586262	6.229967796	33.99780825	1.78831271	0.065821447	1994.908546
-35	-72.40170849	13.4182475	6.449290108	34.01503577	1.603763121	0.060652924	1312.652238
-34.5	-72.11779037	13.73288522	6.421340688	34.1187839	1.416088266	0.058257284	474.6292835
-34	-72.02286164	13.84172365	6.596718103	34.18606668	1.121710323	0.059166797	1101.569419
-33.5	-71.80084876	13.88031058	6.633367962	34.1164489	1.13733466	0.056875255	967.4715368
-33	-71.68377556	14.16449464	6.797185762	34.11303696	1.020791864	0.05279591	742.9433961
-32.5	-71.52955902	14.28744185	6.812481687	34.26603578	0.774044163	0.061479133	692.310018
-32	-71.57487635	14.69367863	7.027095662	34.34029044	0.650856637	0.0513295	284.4593252
-31.5	-71.61887664	14.74123585	6.964023271	34.37425289	0.567297918	0.048764158	305.8589977
-31	-71.68367347	14.65519175	7.090462872	34.42445139	0.471665212	0.049562331	53.89751996
-30.5	-71.66938738	14.55819546	7.078157665	34.46490296	0.464541846	0.049513826	145.8399579
-30	-71.44457405	14.5738943	6.955367326	34.4846425	0.44453992	0.050867052	465.2508697
-29.5	-71.44720458	14.74481074	7.093638086	34.50577082	0.455687452	0.048968111	645.2559213
-29	-71.51083937	14.95768674	7.4025085	34.52154027	0.463617821	0.049896077	258.076198
-28.5	-71.25225883	15.23166646	7.30802773	34.547491	0.432741601	0.050066191	258.9898803
-28	-71.18421158	15.49042929	7.390103083	34.558594	0.421229379	0.04833249	176.8069971
-27.5	-70.9835884	15.80479754	7.531317226	34.57889393	0.407425107	0.04893218	480.2737167
-27	-70.88144335	16.13186234	7.862745021	34.59490093	0.419200235	0.048674644	373.6802461
-26.5	-70.7541438	16.34910673	8.102383635	34.61326222	0.41173317	0.05183358	349.0013654
-26	-70.71438745	16.44733638	8.21826963	34.61731121	0.413381317	0.05325537	241.0592891
-25.5	-70.58539042	16.63899684	8.377324441	34.62585848	0.548346856	0.057590609	275.8709046
-25	-70.5196292	16.82305976	8.442299727	34.63124117	0.63646332	0.058344432	232.2488261
-24.5	-70.58492024	17.2226028	8.624826206	34.63265938	0.737636042	0.046702039	145.3315787
-24	-70.53305435	17.37308567	8.629889111	34.62880012	0.941520233	0.051988465	112.3256095
-23.5	-70.51152287	17.39164318	8.602360337	34.60140022	1.291369338	0.059778225	499.710286
-23	-70.43164323	17.53640246	8.746973191	34.69497048	1.011555289	0.047794784	500.6499723
-22.5	-70.28665108	17.90765511	8.432281169	34.77136838	0.576931145	0.051247469	195.3645768
-22	-70.21254506	18.27828997	8.15861267	34.78164652	0.505025169	0.055160268	192.5196079
-21.5	-70.17190197	18.40398183	7.984328462	34.78463265	0.483275344	0.059784192	684.0098298
-21	-70.26951979	18.44877015	7.769327197	34.78545322	0.48759517	0.062564731	1256.461439
-20.5	-70.27105131	18.54243304	7.820159781	34.77379022	0.532375146	0.06435066	830.3522593
-20	-70.19388982	18.75910983	7.921965172	34.75390356	0.640911547	0.066134161	448.9334151
-19.5	-70.29402628	18.96711536	8.428442549	34.69871132	0.939392516	0.066773899	486.3383899
-19	-70.3485119	19.05829639	8.812165554	34.73806339	0.771203342	0.062015312	247.6009407
-18.5	-70.48698942	19.1112953	8.353272806	34.76022875	0.524356234	0.071988413	998.7948758
-18	-70.97894586	19.35916618	8.166489584	34.79343473	0.45518408	0.074266802	1181.516388
-17.5	-71.60948878	19.19676678	8.637635081	34.79478904	0.498397814	0.101455536	1202.531417
-17	-72.28215873	19.03222679	9.188657676	34.82419148	0.479288697	0.094711824	1260.872768
-16.5	-73.11423956	18.56518788	9.342245909	34.85488293	0.466779277	0.086433854	1445.586998
-16	-74.08974359	17.86072844	8.787962179	34.90433413	0.467216011	0.07266749	881.3216091
-15.5	-74.99443988	17.36656814	8.983251651	34.9352791	0.451379663	0.051985974	940.4648038
-15	-75.63971483	17.24284402	9.052125662	34.95779599	0.425728259	0.050967971	1714.142663
-14.5	-76.1408987	17.22041302	8.513147197	34.97506302	0.41973215	0.053066065	1512.793006
-14	-76.39695831	17.5528545	7.778304615	34.98997801	0.476670104	0.053667035	1273.27891
-13.5	-76.47459135	18.1088294	7.06206852	34.99384278	0.487001923	0.072647677	3024.080459
-13	-76.66378494	18.16008529	7.017299587	34.97823928	0.572602697	0.069454377	2145.349698
-12.5	-77.01736998	18.20523297	6.993406793	34.96796975	0.676225268	0.06577193	2613.639464
-12	-77.41528094	18.40129377	6.927128367	34.98264681	0.719979686	0.075655358	3442.684807
-11.5	-77.64060236	18.52069478	7.047598111	34.97193046	0.802310036	0.085376129	3257.169475
-11	-77.86155747	18.61805326	7.538806805	34.97417734	0.868947019	0.084079582	2129.478425
-10.5	-78.28992793	19.02912274	8.103449213	34.98526921	1.042699829	0.066711899	2869.114565
-10	-78.6553468	19.25609414	8.492418967	34.95913984	1.256218615	0.056323691	5377.261579
-9.5	-78.95551269	19.37048866	8.771143939	34.92054953	1.449292263	0.052441375	6658.676859
-9	-79.23358706	19.39120188	8.846901434	34.89645266	1.629234359	0.052159151	7033.415198
-8.5	-79.37366917	19.17171636	8.991080334	34.86442614	1.82690687	0.060161987	6343.20166
-8	-79.70294955	19.21847819	9.317245379	34.78377133	2.121891387	0.055631699	6023.177287
-7.5	-80.04061562	19.19259572	9.495752509	34.69128888	2.250295996	0.052760139	5835.497394
-7	-80.30962862	19.13999239	9.428508441	34.65975171	2.193350347	0.063707044	5998.907813
-6.5	-80.60928909	19.23137514	9.359522411	34.69113219	2.227566897	0.092948532	3109.994934
-6	-81.1026675	19.5314376	9.605268719	34.58626858	2.8790201	0.069468352	697.4239963
-5.5	-81.12869053	19.56098207	9.507601489	34.45914203	3.255165138	0.058012486	2161.165969
-5	-81.2870141	19.84253622	8.879856839	34.4913361	2.977396535	0.051096291	1396.559654
-4.5	-81.35187302	20.78444642	7.95796287	34.47192058	2.89548228	0.045219009	493.8227617
-4	-81.04766141	22.90848639	6.124729192	34.27533644	3.194295982	0.051217449	817.8027589
-3.5	-80.7064412	23.95116038	5.906976684	34.05142099	3.640131835	0.062401313	3346.90861
