# Supplementary material for: Evolutionary drivers of the hump-shaped latitudinal gradient of benthic polychaete species richness along the Southeastern Pacific coast
Source: PeerJ. 2021 Sep 27;9:e12010. doi: 10.7717/peerj.12010 (PMC8483006; doi:10.7717/peerj.12010)
Supplement: Supplemental Information 5 [file peerj-09-12010-s005.r]

rm(list = ls())
## Code to reproduce figures and table presented in the article
## Moreno, R.A., Labra, F.A, Cotoras, D.D., Camus, P.A., Gutiérrez, D., Aguirre, L., Rozbaczylo, 
## N., Poulin, E., Lagos, N.A., Zamorano, D. & M.M. Rivadeneira. Evolutionary drivers 
## of the hump-shaped latitudinal gradient of benthic polychaete species richness along 
## the Southeastern Pacific coast. PeerJ.
## 
## Code written by Marcelo Rivadeneira on July 2021, queries to:marcelo.rivadeneira@ceaza.cl or mrivaden@gmail.com

## Needed libraries
library(tcltk)
library(intervals)
library(maptools)
library(mapdata)
library(plyr)
library(vegan)
library(usdm)
library(HH)
library(ranger)
library(ncf)
library(pdp) 
library(ape)
library(paleotree)
library(picante)
library(PhyloMeasures)


## Loading working files
setwd(tk_choose.dir(getwd()))
poly=read.table("Dataset_S1.txt",T,sep="\t")
local=read.table("Dataset_S2.txt",T,sep="\t")
env=read.table("Dataset_S3.txt",T,sep="\t")
env=env[order(env$Lat,decreasing = F),]

## Building a presence/absence matrix of species distribution using 0.5º latitude bins
lat.poly=Intervals(c(poly$LatS,poly$LatN))

int.min=seq(-56,-3.5,0.5)
int.max=seq(-55.5,-3,0.5)
lat.bins=Intervals(c(int.min,int.max))

int.min.ep=seq(-79,63,0.5)
int.max.ep=seq(-78.5,62.5,0.5)
lat.bins.ep=Intervals(c(int.min.ep,int.max.ep))

## Presence-absence matrix for the study area
juntos=interval_overlap(lat.poly,lat.bins)
lmat=matrix(0,ncol=length(int.min),nrow=nrow(poly))
rownames(lmat)=poly$ScientificName_accepted
colnames(lmat)=int.min

for(u in 1:nrow(lmat))
{
  lmat[u,juntos[[u]]]=1
}

## Species richness per latitudinal bin
spp=apply(lmat,2,sum)

## Median latitudinal range
range.mat=lmat*poly$LatRan
range.mat[range.mat==0]=NA
median.range=apply(range.mat,2,median,na.rm=T)

## Species richness at local scale
m2=tapply(local$Ind,list(local$Site,local$ScientificName_accepted),sum)
m2[is.na(m2)]=0
local$latbin=round_any(local$Lat,0.5)
Es=20
loca.rare=data.frame(rar=rarefy(m2,Es))
loca.rare$ind=apply(m2,1,sum)
loca.rare$lat=local$Lat[match(rownames(loca.rare),local$Site)]
loca.rare=loca.rare[loca.rare$ind>=Es,]
loca.rare$latbin=local$latbin[match(rownames(loca.rare),local$Site)]
loca.rare$regional.spp=spp[match(loca.rare$latbin,as.numeric(names(spp)))]
richness.averages=aggregate(cbind(loca.rare$rar,loca.rare$regional.spp),list(loca.rare$latbin),mean)

# Correlation between species richness estimated from a range-through approach vs mean rarefied local estimations (in 29 latitudinal bins)
cor.test(richness.averages$V1,richness.averages$V2)

# local vs regional species richness relationship. No evidence of local species saturation.
satura=lm(richness.averages$V1~poly(richness.averages$V2,2))
summary(satura)

## Reproducing Figure 1
data(wrld_simpl)

pdf("Fig1.pdf",width=8.5,height=5)
par(mfrow=c(1,2),mar=c(5,1,1,0),new=F)
map(wrld_simpl,xlim=c(-100,-35),ylim=c(-56,0),fill=T,col="gray40",bg="white")
mtext("A",side=3,adj=1,line=0,cex=1.2)
points(env$Lon-0.5,env$Lat,pch=21,bg="cadetblue3",col="cadetblue3")
plot(spp, env$Lat,type="l",ylim=c(-56,0),xlim=c(150,300),lwd=1,col="red",xlab="Regional species richness",ylab="Latitude (º)",bty="n",yaxt="n",xaxt="n",cex.axis=1.2,cex.lab=1.2)
axis(2,las=2,at=c(-60,-50,-40,-30,-20,-10,0),cex.axis=1.5)
axis(1,las=1,cex.axis=1.2)
par(new = T)
plot(cex.axis=1.2,cex.lab=1.2,loca.rare$rar,loca.rare$lat,ylim=c(-56,0),col = "black", axes = F,xlab = NA, ylab = "Local species richness",pch=21,bg="black")
axis(side = 3,las=1,cex.axis=1.2)
mtext("Local species richness (Es=20)",side=3,cex=1.2,line=2)
legend("topright",lty=c(1,NA),pch=c(NA,21),pt.bg =c(NA,"black"),col=c("red","black"),c("regional","local(rarefaction)"),bty="n",cex=0.8)
mtext("B",side=3,adj=1,line=0,cex=1.2)
dev.off()

## Evaluating the environmental predictors of the latitudinal diversity gradient
env.all=na.exclude(cbind(env,median.range))
tvif=vifstep(cbind(env.all[,-c(1,2)]),th=10) 
tvif  ## 'best variables'
goodvars=tvif@results$Variables
env.target=cbind(env.all[names(env.all)%in%goodvars])
set1=cbind(env.target,spp=spp)

## Ranger Random forest model with all predictors included
set.seed(7) # to get our same results
rg.general=ranger(spp~., data=set1,importance = "permutation")
rg.general
rg.general.imp=importance_pvalues(rg.general,method="altmann",formula = spp~., data=set1,num.permutations=10000) # ...this will take a while, go get a cup of coffee

## Diagnostic analyses of the model
residuals.rg.model=(set1$spp-predict(rg.general,set1)$predictions)/sd(spp)
spline.model.general=spline.correlog(x=env$Lon,y=env$Lat,z=residuals.rg.model,latlon=T,resamp=1000,quiet=T)

## Reproducing Figure 2
pdf("Fig2.pdf",width=8,height=4)
par(mfrow=c(1,3),mar=c(5,5,2,1))
plot(spp,predict(rg.general,set1)$predictions,pch=21,col="dodgerblue4",bg="skyblue",yaxt="n",cex=1.2,xlab="Observed species richness",ylab="Predicted species richness",xlim=c(150,300),ylim=c(150,300),cex.lab=1.2,cex.axis=1.2)
axis(2,las=2,at=c(150,200,250,300),labels=c(150,200,250,300),cex.axis=1.2)
abline(a=0,b=1,col="red",lwd=2)
mtext(bquote(paste(" ",pseudo-r^2==.(round(rg.general$r.squared,2)))),3,adj=0,line=-2,cex=0.8)
mtext("A",side=3,adj=1,line=0)
plot(env$Lat,residuals.rg.model,ylim=c(-0.6, 0.5),pch=21,cex=1.2,col="dodgerblue4",bg="skyblue",xlab="Latitude (º)",ylab="Standardized residuals",yaxt="n",cex.lab=1.2,cex.axis=1.2)
axis(2,las=2,at=c(-0.4,-0.2,0,0.2,0.4),cex.axis=1.2)
mtext("B",side=3,adj=1,line=0)
plot(spline.model.general,xlab="Distance (km)",ylab="Moran's I",xlim=c(0,5000),cex.axis=1.2,cex.lab=1.2,yaxt="n")
axis(2,las=2,at=c(-1,-0.5,0,0.5,1),cex.axis=1.2)
mtext("C",side=3,adj=1,line=0)
dev.off()

## Getting variable importance and significance of the random forest model
table1=data.frame(pmip=rg.general.imp[,1],pmip.pval=rg.general.imp[,2])
table1$vif=tvif@results$VIF[match(rownames(table1),tvif@results$Variables)]
table1$significance=ifelse(table1$pmip.pval< 0.05,"significant","ns")
table1=table1[order(table1$pmip,decreasing=T),]
table1

## Reproducing Figure 3
pdf("Fig3.pdf",width=5,height=7)
par(mfrow=c(3,1),mar=c(0,5,5,5),new=F)
plot(env$Lat,spp,cex=1.4,xlab=NA,ylab="Species richness",pch=21,col="dodgerblue4",bg="skyblue",bty="n",xaxt="n",yaxt="n")
axis(2,las=2,at=c(100,150,200,250,300),labels=c(100,150,200,250,300))
axis(1,at=seq(-60,0,10),labels=NA)
lines(env$Lat,predict(rg.general,set1)$predictions,col="red",lwd=2)
legend("bottom",lty=c(NA,1),pt.cex=c(1.4,NA),pt.bg=c("skyblue",NA), pch=c(21,NA),col=c("dodgerblue4","red"),c("Observed","Model"),bty="y")
mtext("   A",side=3,adj=1,line=-1,cex=1.4)
par(mar=c(3,5,2,5))
plot(env$Lat, env$sst,type="l",axes=F,bty="n",col="dodgerblue4",ylab="SST (ºC)",xlab="")
axis(2,las=2,at=c(5,10,15,20,25),labels=c(5,10,15,20,25))
par(new = TRUE)
plot(env$Lat, env$sst.range,type="l",lty=2,bty="n",col="deepskyblue2",axes=F,ylab="",xlab="")
axis(4,las=2,at=c(2,4,6,8,10),labels=c(2,4,6,8,10))
mtext("SST range (ºC)",4,line=2.5,cex=0.7)
mtext("   B",side=3,adj=1,line=-1,cex=1.4)
legend("topleft",c("SST","SST range"),horiz = F,bty="y",lty=c(1,2),col=c("dodgerblue4","deepskyblue2"))
par(mar=c(5,5,0,5))
plot(env$Lat, env$salinity,type="l",axes=F,bty="n",col="forestgreen",ylab="Salinity (PSS)",xlab="")
axis(2,las=2,at=c(31,32,33,34,35),labels=c(31,32,33,34,35))
par(new = TRUE)
plot(env$Lat, env.all$median.range,type="l",lty=2,bty="n",col="goldenrod2",axes=F,ylab="",xlab="Latitude (º)")
axis(4,las=2,at=c(30,45,60,75,90),labels=c(30,45,60,75,90))
mtext("   C",side=3,adj=1,line=-1,cex=1.4)
mtext("Latitudinal range (º)",4,line=2.5,cex=0.7)
axis(1,at=seq(-60,0,10),labels=seq(-60,0,10))
legend("topleft",c("Salinity","Median latitudinal range"),horiz = F,bty="y",lty=c(1,2),col=c("forestgreen","goldenrod2"))
dev.off()

## Partial dependence plots
p1=partial(rg.general, pred.var = "sst", plot = F, rug = TRUE)
p2=partial(rg.general, pred.var = "sst.range", plot = F, rug = TRUE)
p3=partial(rg.general, pred.var = "salinity", plot = F, rug = TRUE)
p4=partial(rg.general, pred.var = "median.range", plot = F, rug = TRUE)

## Reproducing Figure 4
pdf("Fig4.pdf",width=7,height=5)
par(mfrow=c(2,2),mar=c(5,5,1.5,1))
plot(p1,type="l",yaxt="n",lwd=2,ylab="Predicted species richness",col="dodgerblue4",xlab="SST (ºC)")
axis(2,las=2)
mtext("A",side=3,adj=1,line=0,cex=1.5)
rug(set1$sst)
plot(p2,type="l",ylab="",lwd=2,yaxt="n",col="deepskyblue2",xlab="SST range (ºC)")
axis(2,las=2)
mtext("B",side=3,adj=1,line=0,cex=1.5)
rug(set1$sst.range)
plot(p3,type="l",lwd=2,yaxt="n",col="forestgreen",xlab="Salinity (PSS)",ylab="Predicted species richness")
axis(2,las=2)
mtext("C",side=3,adj=1,line=0,cex=1.5)
rug(set1$salinity)
plot(p4,type="l",ylab="",lwd=2,yaxt="n",col="goldenrod2",xlab="Median latitudinal range (º)")
axis(2,las=2)
mtext("D",side=3,adj=1,line=0,cex=1.5)
rug(set1$median.range)
dev.off()

## Phylogenetic inertia of predictors
# For phylotable, use species in the last column, sorted alphabetically
phylotable=data.frame(Class=poly$Class, Order=poly$Order,Family=poly$Family,Genus=poly$Genus,Species=gsub("\\s", "_", poly$ScientificName_accepted))
phylotable[phylotable==""]=NA
politree=taxonTable2taxonTree(as.matrix(phylotable))
politree.dicho=multi2di(politree) 
traits.matrix=poly[,c(9,11:15)]
names(traits.matrix)=c("median.range","sst","sst.range","salinity","salinity.range", "productivity")
rownames(traits.matrix)=gsub("\\s", "_", poly$ScientificName_accepted)
match.traits=match.phylo.data(politree.dicho, traits.matrix)
trait.signal=multiPhylosignal(match.traits$data,match.traits$phy,reps=1000)
table1$k=trait.signal$K[match(rownames(table1),rownames(trait.signal))]
table1$k.pvalue=trait.signal$PIC.variance.P[match(rownames(table1),rownames(trait.signal))]

## Table 1 (raw unedited version)  
table1

## Phylogenetic diversity indices
## PD (Faith's phylogenetic diversity or phylogenetic richness), MPD (mean pairwise distance),
## and phylogenetic regularity (VPD)
lmat2=lmat
rownames(lmat2)=gsub("\\s", "_", rownames(lmat))
match.bins=match.phylo.comm(politree, t(lmat2))

PD=ses.pd(match.bins$comm,match.bins$phy,null.model="taxa.labels", runs=1000, include.root = F) # time for an even longer coffee break!
MPD=ses.mpd(match.bins$comm,cophenetic(match.bins$phy),null.model="taxa.labels",runs=1000)      
VPD=taxondive(match.bins$comm, cophenetic(match.bins$phy))$Lambda

# Correlations between PD indices and species richness
cor.test(PD$pd.obs.z,spp)
cor.test(MPD$mpd.obs.z,spp)
cor.test(VPD,spp)


## Reproducing Figure 5
pdf("Fig5.pdf",width=5,height=7)
par(mfrow=c(3,1),mar=c(4,4.5,1,4),oma=c(1,1,1,1),new=F)
plot(env$Lat, PD$pd.obs.z,yaxt="n",xaxt="n",ylab=expression('PD'["SES"]),cex=1.2,xlab="",cex.lab=1.2)
axis(2,las=2,at=c(-4,-3,-2,-1,0,1))
axis(1,las=1,at=c(-50,-40,-30,-20,-10))
points(env$Lat,PD$pd.obs.z,pch=21,bg=ifelse(PD$pd.obs.p<0.05,"skyblue","gray80"),col=ifelse(PD$pd.obs.p<0.05,"dodgerblue4","gray40"),cex=1.2)
mtext("A",side=3,line=0,adj=1,cex=1.5)
par(new = TRUE)
plot(env$Lat,spp,type="l",col="red",axes=F,bty="n",ylab=NA,xlab=NA)
axis(4,las=2,at=c(100,150,200,250,300))
mtext("Species richness",side=4,line=3)
plot(env$Lat, MPD$mpd.obs.z,yaxt="n",xaxt="n",ylab=expression('MPD'["SES"]),cex=1.2,xlab="",cex.lab=1.2)
legend("topright",pch=c(21,21,NA),pt.cex = 1,pt.bg = c("skyblue","gray80",NA),col=c("dodgerblue4","gray40","red"),lty=c(NA,NA,1),c("p<0.05","p>=0.05","species richness"),cex=0.7)
axis(2,las=2,at=c(-4,-3,-2,-1,0,1))
axis(1,las=1,at=c(-50,-40,-30,-20,-10))
points(env$Lat,MPD$mpd.obs.z,pch=21,bg=ifelse(MPD$mpd.obs.p>0.95 | MPD$mpd.obs.p<0.05,"skyblue","gray80"),col=ifelse(MPD$mpd.obs.p>0.95 | MPD$mpd.obs.p<0.05,"dodgerblue4","gray40"),cex=1.2)
par(new = TRUE)
plot(env$Lat,spp,type="l",col="red",axes=F,bty="n",ylab=NA,xlab=NA)
axis(4,las=2,at=c(100,150,200,250,300))
mtext("Species richness",side=4,line=3)
mtext("B",side=3,line=0,adj=1,cex=1.5)
plot(env$Lat, VPD,yaxt="n",xaxt="n",ylab="VPD",pch=21,bg="white",cex=1.2,cex.lab=1.5,xlab="Latitude (º)")
axis(2,las=2)
axis(1,las=1,at=c(-50,-40,-30,-20,-10))
par(new = TRUE)
plot(env$Lat,spp,type="l",col="red",axes=F,bty="n",ylab=NA,xlab=NA)
axis(4,las=2,at=c(100,150,200,250,300))
mtext("Species richness",side=4,line=3)
mtext("C",side=3,line=0,adj=1,cex=1.5)
dev.off()
